# Supplementary material for: Metabolomic Analysis Revealed Distinct Physiological Responses of Leaves and Roots to Huanglongbing in a Citrus Rootstock
Source: Int J Mol Sci. 2022 Aug 17;23(16):9242. doi: 10.3390/ijms23169242 (PMC9409271; doi:10.3390/ijms23169242)
Supplement: Supplementary file 1 [file ijms-23-09242-s001.zip]

Archive with 6 entries (6 files):
- Supplementary Figure S1.pdf
- Supplementary File S1.pdf
- Supplementary Table S1.xlsx
- Supplementary Table S2.xlsx
- Supplementary Table S3.xlsx
- Supplementary Table S4.xlsx
