# Supplementary material for: Metabolomic Analysis Revealed Distinct Physiological Responses of Leaves and Roots to Huanglongbing in a Citrus Rootstock
Source: Int J Mol Sci. 2022 Aug 17;23(16):9242. doi: 10.3390/ijms23169242 (PMC9409271; doi:10.3390/ijms23169242)
Supplement: Supplementary file 1 [file ijms-23-09242-s001.zip › Supplementary Table S1.xlsx]

## Sheet: Supplementary Table S1
Supplementary Table S1 Changes of the antioxidant enzyme activities in leaves of 'Pujiang Xiangcheng' after HLB infection.
	Healthy	HLB infected
CAT	1582.00 ± 103.57 **	1039.60 ± 141.14
POD	389549.55 ± 96304.75 *	440540.54 ± 119190.11
SOD	691.77 ± 131.13	565.15± 12.85
The data were presented as mean ± standard deviation (n = 3). * indicates significant difference (p<0.05); ** indicates extremely significant difference (p < 0.01) using a students' t test between the healthy and HLB infected leaves.
