# Supplementary material for: Metabolomic Analysis Revealed Distinct Physiological Responses of Leaves and Roots to Huanglongbing in a Citrus Rootstock
Source: Int J Mol Sci. 2022 Aug 17;23(16):9242. doi: 10.3390/ijms23169242 (PMC9409271; doi:10.3390/ijms23169242)
Supplement: Supplementary file 1 [file ijms-23-09242-s001.zip › Supplementary Table S2.xlsx]

## Sheet: Supplementary Table S2
ID	name	LD-1	LD-2	LD-3	LN-1	LN-2	LN-3	RD-1	RD-2	RD-3	RN-1	RN-2	RN-3	KEGG_annotation	KEGG_pathway_annotation	LM_ID	NAME	SYSTEMATIC_NAME	SYNONYMS	CATEGORY(lipidmaps)	MAIN_CLASS(lipidmaps)	SUB_CLASS(lipidmaps)	HMDB_ID	kingdom(HMDB)	super_class(HMDB)	HMDB_taxonomy	sub_class(HMDB)	pubchem_compound_id(HMDB)	cas_registry_number(HMDB)
meta_1	Piperidine	583330	477870	505320	403150	370290	392940	390380	471540	442440	234970	307170	205660	C01746	Tropane, piperidine and pyridine alkaloid biosynthesis(ko00960);;Protein digestion and absorption(ko04974)	--	--	--	--	--	--	--	--	--	--	--	--	--	--
meta_2	Pyruvic acid	17336	14384	13165	12311	10661	7875	23626	32688	32717	18410	19167	24654	C00022	Thiamine metabolism(ko00730);;Nicotinate and nicotinamide metabolism(ko00760);;Dioxin degradation(ko00621);;Glycolysis / Gluconeogenesis(ko00010);;Biosynthesis of phenylpropanoids(ko01061);;Biosynthesis of alkaloids derived from terpenoid and polyketide(ko01066);;Tyrosine metabolism(ko00350);;Biosynthesis of alkaloids derived from ornithine, lysine and nicotinic acid(ko01064);;Pantothenate and Co…	LMFA01060077	Pyruvic acid	2-oxo-propinoic acid	alpha-keto propionic acid	Fatty Acyls [FA]	Fatty Acids and Conjugates [FA01]	Oxo fatty acids [FA0106]	HMDB0000243	Organic compounds	Organic acids and derivatives	Keto acids and derivatives	Alpha-keto acids and derivatives	1060	127-17-3
meta_3	Putrescine	580370	497080	453280	277090	426230	314390	168510	232480	187200	137670	110740	139260	C00134	Arginine and proline metabolism(ko00330);;Protein digestion and absorption(ko04974);;Biosynthesis of alkaloids derived from ornithine, lysine and nicotinic acid(ko01064);;Metabolic pathways(ko01100);;ABC transporters(ko02010);;Glutathione metabolism(ko00480);;Tropane, piperidine and pyridine alkaloid biosynthesis(ko00960);;Biosynthesis of plant secondary metabolites(ko01060);;Biosynthesis of seco…	--	--	--	--	--	--	--	--	--	--	--	--	--	--
meta_4	Alanine	202780	170220	190060	177430	165610	136880	213550	179790	180910	215240	284530	227000	--	--	--	--	--	--	--	--	--	HMDB0000056	Organic compounds	Organic acids and derivatives	Carboxylic acids and derivatives	Amino acids, peptides, and analogues	239	107-95-9
meta_5	3-Hydroxypyridine	15163	14055	24014	11655	12121	9	8023.6	10051	5949.4	10871	20797	9231.4	--	--	--	--	--	--	--	--	--	--	--	--	--	--	--	--
meta_6	4-Pentenoic acid	167500	99164	125910	214350	211490	194870	9	9	9	9	9	9	--	--	LMFA01030007	Allyl acetic acid	4-pentenoic acid	C5:1n-1	Fatty Acyls [FA]	Fatty Acids and Conjugates [FA01]	Unsaturated fatty acids [FA0103]	HMDB0031602	Organic compounds	Lipids and lipid-like molecules	Fatty Acyls	Fatty acids and conjugates	61138	591-80-0
meta_7	1-Aminocyclopropane-1-carboxylic acid	4282	22531	12450	7368.8	9	9	51378	32119	20930	18272	12446	22287	C01234	Cysteine and methionine metabolism(ko00270);;Metabolic pathways(ko01100);;Biosynthesis of secondary metabolites(ko01110);;Biosynthesis of plant hormones(ko01070);;Biosynthesis of plant secondary metabolites(ko01060)	--	--	--	--	--	--	--	HMDB0036458	Organic compounds	Organic acids and derivatives	Carboxylic acids and derivatives	Amino acids, peptides, and analogues	535	22059-21-8
meta_8	3-Methyl-1-pentanol	266380	178560	217260	149250	439080	304040	10525	11494	8786.3	32444	30750	14556	--	--	--	--	--	--	--	--	--	HMDB0033676	Organic compounds	Organic oxygen compounds	Organooxygen compounds	Alcohols and polyols	11508	20281-83-8
meta_9	Cadaverine	42648	42238	40397	25922	25933	23551	19802	22405	19343	14524	13344	12996	C01672	Microbial metabolism in diverse environments(ko01120);;Biosynthesis of alkaloids derived from ornithine, lysine and nicotinic acid(ko01064);;Protein digestion and absorption(ko04974);;Biosynthesis of plant secondary metabolites(ko01060);;Lysine degradation(ko00310);;Biosynthesis of secondary metabolites(ko01110);;Metabolic pathways(ko01100);;Glutathione metabolism(ko00480);;Tropane, piperidine an…	--	--	--	--	--	--	--	--	--	--	--	--	--	--
meta_10	2-Aminoisobutyric acid	3447100	3333300	3248600	4654400	4139200	4115200	2110200	2753900	1990300	2347800	2102900	2049100	--	--	--	--	--	--	--	--	--	HMDB0001906	Organic compounds	Organic acids and derivatives	Carboxylic acids and derivatives	Amino acids, peptides, and analogues	6119	62-57-7
meta_11	Aminobutyric acid	2057700	2087400	2667700	2308700	1567400	1290700	837960	1415900	1754000	1478800	1282200	1301100	--	--	--	--	--	--	--	--	--	HMDB0000112	Organic compounds	Organic acids and derivatives	Carboxylic acids and derivatives	Amino acids, peptides, and analogues	119	1956-12-02
meta_12	N,N-Dimethylglycine	1793700	1774400	2173300	1998900	1430300	1206000	761900	1043600	1462500	1150200	980030	1039900	C01026	Metabolic pathways(ko01100);;Glycine, serine and threonine metabolism(ko00260)	--	--	--	--	--	--	--	HMDB0000092	Organic compounds	Organic acids and derivatives	Carboxylic acids and derivatives	Amino acids, peptides, and analogues	673	1118-68-9
meta_13	Choline	8352400	8500300	8854100	11035000	10182000	10232000	4897600	6533100	5517800	5541100	5155800	5629800	C00114	Choline metabolism in cancer(ko05231);;Cholinergic synapse(ko04725);;ABC transporters(ko02010);;Bile secretion(ko04976);;Glycine, serine and threonine metabolism(ko00260);;Metabolic pathways(ko01100);;Glycerophospholipid metabolism(ko00564)	--	--	--	--	--	--	--	--	--	--	--	--	--	--
meta_14	Hydroxypyruvic acid	522390	686450	718090	715540	604940	686840	519480	470970	441160	345990	252040	337890	C00168	Glycine, serine and threonine metabolism(ko00260);;Metabolic pathways(ko01100);;Carbon metabolism(ko01200);;Methane metabolism(ko00680);;Microbial metabolism in diverse environments(ko01120);;Biosynthesis of secondary metabolites(ko01110);;Glyoxylate and dicarboxylate metabolism(ko00630)	--	--	--	--	--	--	--	HMDB0001352	Organic compounds	Organic acids and derivatives	Hydroxy acids and derivatives	Beta hydroxy acids and derivatives	964	1113-60-6
meta_15	Tartronate semialdehyde	423850	553900	512870	555510	491230	559700	471160	523540	422480	321520	290450	266540	C01146	Metabolic pathways(ko01100);;Ascorbate and aldarate metabolism(ko00053);;Glyoxylate and dicarboxylate metabolism(ko00630)	--	--	--	--	--	--	--	--	--	--	--	--	--	--
meta_16	3-Hydroxybutyric acid	2002700	2390200	2299700	1969800	1603600	2117600	3650000	3849200	3717700	2783500	2369900	2936700	C01089	Metabolic pathways(ko01100);;Butanoate metabolism(ko00650);;cAMP signaling pathway(ko04024);;Synthesis and degradation of ketone bodies(ko00072)	--	--	--	--	--	--	--	HMDB0000442	Organic compounds	Organic acids and derivatives	Hydroxy acids and derivatives	Beta hydroxy acids and derivatives	94318	6168-83-8
meta_17	Malonic acid	1903900	2641300	2416500	2043400	1587100	2004000	3537000	4375500	3126100	2834700	2304400	2806400	C00383	Pyrimidine metabolism(ko00240);;Metabolic pathways(ko01100);;beta-Alanine metabolism(ko00410);;Fatty acid metabolism(ko01212);;Fatty acid biosynthesis(ko00061)	LMFA01170041	Malonic acid	Propanedioic acid	-	Fatty Acyls [FA]	Fatty Acids and Conjugates [FA01]	Dicarboxylic acids [FA0117]	HMDB0000691	Organic compounds	Organic acids and derivatives	Carboxylic acids and derivatives	Dicarboxylic acids and derivatives	867	141-82-2
meta_18	Diethanolamine	88016	60626	71191	46375	54742	26115	16146	37343	38149	48169	32368	17692	C06772	Glycerophospholipid metabolism(ko00564)	--	--	--	--	--	--	--	HMDB0004437	Organic compounds	Organic nitrogen compounds	Organonitrogen compounds	Amines	8113	111-42-2
meta_19	Cytosine	582420	672020	705260	507840	486820	527800	100500	61534	84639	42018	37880	78694	C00380	Pyrimidine metabolism(ko00240);;Metabolic pathways(ko01100)	--	--	--	--	--	--	--	--	--	--	--	--	--	--
meta_20	Histamine	1144100	1650400	1321500	875360	866400	1133600	57456	33666	57151	28200	27391	50686	C00388	Histidine metabolism(ko00340);;Protein digestion and absorption(ko04974);;Biosynthesis of alkaloids derived from histidine and purine(ko01065);;Inflammatory mediator regulation of TRP channels(ko04750);;Fc epsilon RI signaling pathway(ko04664);;Gastric acid secretion(ko04971);;Biosynthesis of secondary metabolites(ko01110);;Histamine H2/H3 receptor agonists/antagonists(ko07227);;Metabolic pathway…	--	--	--	--	--	--	--	HMDB0000870	Organic compounds	Organic nitrogen compounds	Organonitrogen compounds	Amines	774	51-45-6
meta_21	Uracil	72603	72044	51885	61111	59698	65355	105340	127450	149300	145410	169780	155320	C00106	Metabolic pathways(ko01100);;Pyrimidine metabolism(ko00240);;beta-Alanine metabolism(ko00410);;Pantothenate and CoA biosynthesis(ko00770)	--	--	--	--	--	--	--	--	--	--	--	--	--	--
meta_22	L-Proline	252750	269620	238490	236790	286890	203340	236820	333620	413090	313720	254000	326720	C00148	Biosynthesis of secondary metabolites(ko01110);;Biosynthesis of amino acids(ko01230);;Staurosporine biosynthesis(ko00404);;Carbapenem biosynthesis(ko00332);;Novobiocin biosynthesis(ko00401);;ABC transporters(ko02010);;Aminoacyl-tRNA biosynthesis(ko00970);;Metabolic pathways(ko01100);;Arginine and proline metabolism(ko00330);;Protein digestion and absorption(ko04974);;Prodigiosin biosynthesis(ko00…	--	--	--	--	--	--	--	--	--	--	--	--	--	--
meta_23	Fumaric acid	545850	443290	509000	550250	479850	415470	156240	114540	146780	351040	397610	347900	C00122	Pathways in cancer(ko05200);;Alanine, aspartate and glutamate metabolism(ko00250);;Biosynthesis of plant hormones(ko01070);;Phenylalanine metabolism(ko00360);;Butanoate metabolism(ko00650);;Biosynthesis of terpenoids and steroids(ko01062);;Metabolic pathways(ko01100);;Biosynthesis of alkaloids derived from terpenoid and polyketide(ko01066);;Biosynthesis of alkaloids derived from ornithine, lysine…	--	--	--	--	--	--	--	HMDB0000134	Organic compounds	Organic acids and derivatives	Carboxylic acids and derivatives	Dicarboxylic acids and derivatives	444972	110-17-8
meta_24	N-Acetyl-L-glycine	9935.3	4488.4	5354.9	17695	28636	19434	9	2931.3	5378.4	1699.5	3147.6	3062.3	--	--	--	--	--	--	--	--	--	--	--	--	--	--	--	--
meta_25	Guanidinoacetate	3307.2	6240.2	5446.1	15249	29402	18333	9	9	9	9	1821.2	9	C00581	Metabolic pathways(ko01100);;Glycine, serine and threonine metabolism(ko00260);;Arginine and proline metabolism(ko00330)	--	--	--	--	--	--	--	HMDB0000128	Organic compounds	Organic acids and derivatives	Carboxylic acids and derivatives	Amino acids, peptides, and analogues	763	352-97-6
meta_26	Indole	20374	27365	23603	28121	20984	32826	87736	83698	70730	79043	88498	67163	C00463	Metabolic pathways(ko01100);;Benzoxazinoid biosynthesis(ko00402);;Tryptophan metabolism(ko00380);;Phenylalanine, tyrosine and tryptophan biosynthesis(ko00400);;Biosynthesis of secondary metabolites(ko01110);;Protein digestion and absorption(ko04974)	--	--	--	--	--	--	--	HMDB0035924	Organic compounds	Organoheterocyclic compounds	Heteroaromatic compounds	_	8027	109-97-7
meta_27	N-Methyl-4-aminobutyric acid	12498	21232	14858	18748	16160	22829	9356.8	9443.7	8462.2	6448.2	2236	7296.5	--	--	--	--	--	--	--	--	--	--	--	--	--	--	--	--
meta_28	Betaine	402700	573380	463380	509070	490300	448790	770320	601740	426120	375210	296410	435520	C00719	Metabolic pathways(ko01100);;Glycine, serine and threonine metabolism(ko00260);;ABC transporters(ko02010)	--	--	--	--	--	--	--	HMDB0000043	Organic compounds	Organic acids and derivatives	Carboxylic acids and derivatives	Amino acids, peptides, and analogues	248	6915-17-9
meta_29	L-Valine	7686800	6338500	6722300	7815500	6569000	7381600	7531700	8121600	7977100	6474700	6839100	5303700	C00183	Mineral absorption(ko04978);;Central carbon metabolism in cancer(ko05230);;Protein digestion and absorption(ko04974);;Valine, leucine and isoleucine degradation(ko00280);;Valine, leucine and isoleucine biosynthesis(ko00290);;Pantothenate and CoA biosynthesis(ko00770);;Glucosinolate biosynthesis(ko00966);;Metabolic pathways(ko01100);;Penicillin and cephalosporin biosynthesis(ko00311);;Biosynthesis…	--	--	--	--	--	--	--	--	--	--	--	--	--	--
meta_30	D-Erythronolactone	14550	10822	12495	11859	17593	11326	179940	198800	133660	24706	11619	26243	--	--	--	--	--	--	--	--	--	HMDB0000349	Organic compounds	Organoheterocyclic compounds	Lactones	Gamma butyrolactones	5325915	17675-99-9
meta_31	Methylmalonic acid	3276100	2444300	2927000	2038600	2075800	2107800	2217000	2611200	2000700	2819500	3243600	2665600	C02170	Valine, leucine and isoleucine degradation(ko00280);;Propanoate metabolism(ko00640);;Metabolic pathways(ko01100);;Pyrimidine metabolism(ko00240)	LMFA01170118	Methylmalonic acid	2-methyl-propanedioic acid	-	Fatty Acyls [FA]	Fatty Acids and Conjugates [FA01]	Dicarboxylic acids [FA0117]	HMDB0000202	Organic compounds	Organic acids and derivatives	Carboxylic acids and derivatives	Dicarboxylic acids and derivatives	487	516-05-2
meta_32	succinic acid	3197900	2885100	2781100	2103100	2225700	2274000	1841800	2150400	2103600	3214500	3318100	2890200	C00042	Butanoate metabolism(ko00650);;Sulfur metabolism(ko00920);;Alanine, aspartate and glutamate metabolism(ko00250);;cAMP signaling pathway(ko04024);;Two-component system(ko02020);;Nicotinate and nicotinamide metabolism(ko00760);;Biosynthesis of alkaloids derived from ornithine, lysine and nicotinic acid(ko01064);;Biosynthesis of alkaloids derived from terpenoid and polyketide(ko01066);;Tyrosine meta…	LMFA01170043	Succinic acid	Butanedioic acid	Amber acid; Dihydrofumaric acid; Wormwood acid	Fatty Acyls [FA]	Fatty Acids and Conjugates [FA01]	Dicarboxylic acids [FA0117]	--	--	--	--	--	--	--
meta_33	Hydroxyisovaleric acid	393010	161630	556880	355440	295970	186890	41323	51165	48929	62714	59344	58926	--	--	--	--	--	--	--	--	--	HMDB0000754	Organic compounds	Lipids and lipid-like molecules	Fatty Acyls	Fatty acids and conjugates	69362	625-08-1
meta_34	Aminomalonic acid	132570	75052	99848	88104	91631	80813	82358	79972	82479	121520	128010	115220	--	--	--	--	--	--	--	--	--	--	--	--	--	--	--	--
meta_35	N-Benzylmethylene isomethylamine	1532100	1339300	1589400	1853000	2284700	1672800	1266900	1177800	1020400	791090	815160	756940	--	--	--	--	--	--	--	--	--	--	--	--	--	--	--	--
meta_36	D-(-)-Threose	135510	104020	139900	244200	246900	267560	9	9	9	29310	31370	30971	--	--	--	--	--	--	--	--	--	--	--	--	--	--	--	--
meta_37	4-Methylbenzaldehyde	65221	53285	64037	50180	53745	47901	18436	19324	34953	31929	37232	36445	C06758	Xylene degradation(ko00622);;Metabolic pathways(ko01100);;Degradation of aromatic compounds(ko01220);;Microbial metabolism in diverse environments(ko01120)	--	--	--	--	--	--	--	HMDB0029638	Organic compounds	Benzenoids	Benzene and substituted derivatives	Benzoyl derivatives	7725	104-87-0
meta_38	3-Methylbenzaldehyde	67341	75731	60678	44395	32718	42818	27621	16877	18271	23035	25155	30263	C07209	Metabolic pathways(ko01100);;Xylene degradation(ko00622);;Microbial metabolism in diverse environments(ko01120);;Degradation of aromatic compounds(ko01220)	--	--	--	--	--	--	--	HMDB0029637	Organic compounds	Benzenoids	Benzene and substituted derivatives	Benzoyl derivatives	12105	620-23-5
meta_39	L-Cysteine	9	9	9	9	9	9	542180	432250	541870	130170	94438	115110	C00097	Glutathione metabolism(ko00480);;Aminoacyl-tRNA biosynthesis(ko00970);;Ferroptosis(ko04216);;Carbon metabolism(ko01200);;Sulfur relay system(ko04122);;Biosynthesis of plant secondary metabolites(ko01060);;Biosynthesis of secondary metabolites(ko01110);;Biosynthesis of amino acids(ko01230);;Taurine and hypotaurine metabolism(ko00430);;Cyanoamino acid metabolism(ko00460);;Cysteine and methionine me…	--	--	--	--	--	--	--	HMDB0003417	Organic compounds	Organic acids and derivatives	Carboxylic acids and derivatives	Amino acids, peptides, and analogues	92851	921-01-7
meta_40	Benzamide	9	9	24616	23610	18160	16684	217930	178930	176130	307760	517790	442140	C09815	Microbial metabolism in diverse environments(ko01120);;Aminobenzoate degradation(ko00627)	--	--	--	--	--	--	--	--	--	--	--	--	--	--
meta_41	Phenethylamine	55755	53369	62886	47317	56218	43854	681860	549870	568850	1034100	1705300	1319100	C05332	Metabolic pathways(ko01100);;Phenylalanine metabolism(ko00360)	--	--	--	--	--	--	--	HMDB0012275	Organic compounds	Benzenoids	Benzene and substituted derivatives	Phenethylamines	1001	64-04-0
meta_42	4-Hydroxybenzaldehyde	369840	303750	385950	275940	253410	201360	347450	306850	389560	826310	1171900	943940	C00633	Aminobenzoate degradation(ko00627);;Biosynthesis of phenylpropanoids(ko01061);;Toluene degradation(ko00623);;Microbial metabolism in diverse environments(ko01120);;Bisphenol degradation(ko00363);;Metabolic pathways(ko01100)	--	--	--	--	--	--	--	--	--	--	--	--	--	--
meta_43	Nicotinamide	817870	708420	824360	899830	848740	697560	143420	127130	128280	223290	251600	238160	C00153	Vitamin digestion and absorption(ko04977);;Nicotinate and nicotinamide metabolism(ko00760);;Metabolic pathways(ko01100);;Longevity regulating pathway - worm(ko04212)	--	--	--	--	--	--	--	HMDB0001406	Organic compounds	Organoheterocyclic compounds	Pyridines and derivatives	Pyridinecarboxylic acids and derivatives	936	98-92-0
meta_44	Nicotinic acid (Vitamin B3)*	70967	46332	89174	151020	103350	79845	46611	49337	52190	66486	77849	66939	--	--	--	--	--	--	--	--	--	--	--	--	--	--	--	--
meta_45	2-Picolinic acid	24482	21222	26752	54092	29461	25835	14767	13895	8941	17531	23463	27336	C10164	Tryptophan metabolism(ko00380);;Metabolic pathways(ko01100)	--	--	--	--	--	--	--	HMDB0002243	Organic compounds	Organoheterocyclic compounds	Pyridines and derivatives	Pyridinecarboxylic acids and derivatives	1018	98-98-6
meta_46	Isonicotinic acid*	75210	68748	119250	148320	113230	80717	41977	49739	47539	67082	85921	82193	--	--	--	--	--	--	--	--	--	--	--	--	--	--	--	--
meta_47	3-MethylCatechol	30841	19674	31759	26408	32648	48605	9	9	9	9	9	9	C02923	Xylene degradation(ko00622);;Metabolic pathways(ko01100);;Naphthalene degradation(ko00626);;Toluene degradation(ko00623);;Microbial metabolism in diverse environments(ko01120);;Degradation of aromatic compounds(ko01220)	--	--	--	--	--	--	--	--	--	--	--	--	--	--
meta_48	Salicyl alcohol	51225	45547	38785	21886	43420	32179	9	9	9	9	9	9	--	--	--	--	--	--	--	--	--	HMDB0059709	Organic compounds	Benzenoids	Benzene and substituted derivatives	Benzyl alcohols	5146	1990-01-07
meta_49	1-Methylhistamine	6069.4	4140.1	4000.8	5993.5	6986	3932.6	13357	6559	6214	6547.6	5047.1	7235.4	C05127	Histidine metabolism(ko00340);;Metabolic pathways(ko01100)	--	--	--	--	--	--	--	--	--	--	--	--	--	--
meta_50	Thymine	34331	40799	44769	70717	69091	79664	9	9	9	11215	12779	10982	C00178	Pyrimidine metabolism(ko00240);;Metabolic pathways(ko01100)	--	--	--	--	--	--	--	--	--	--	--	--	--	--
meta_51	Cyclo(Ala-Gly)	36196	40088	40860	39404	39182	30375	6344	9	12903	7420.1	9	9	--	--	--	--	--	--	--	--	--	HMDB0031547	Organic compounds	Organic acids and derivatives	Carboxylic acids and derivatives	Amino acids, peptides, and analogues	107297	4526-77-6
meta_52	Cycloleucine	42099000	37759000	41704000	51228000	59175000	59673000	18514000	23364000	21219000	18197000	21737000	16883000	--	--	--	--	--	--	--	--	--	HMDB0062225	Organic compounds	Organic acids and derivatives	Carboxylic acids and derivatives	Amino acids, peptides, and analogues	2901	52-52-8
meta_53	Pipecolic acid	20506000	21233000	21975000	25538000	30472000	29662000	8831700	10322000	8613300	7663200	8093200	7837400	C00408	Tropane, piperidine and pyridine alkaloid biosynthesis(ko00960);;Metabolic pathways(ko01100);;Biosynthesis of plant secondary metabolites(ko01060);;Biosynthesis of alkaloids derived from ornithine, lysine and nicotinic acid(ko01064);;Biosynthesis of secondary metabolites(ko01110);;Lysine degradation(ko00310)	--	--	--	--	--	--	--	HMDB0000716	Organic compounds	Organic acids and derivatives	Carboxylic acids and derivatives	Amino acids, peptides, and analogues	439227	3105-95-1
meta_54	4-Guanidinobutanal	45111000	40927000	43410000	56115000	51205000	60039000	19075000	24016000	22452000	17683000	23481000	17897000	C02647	Metabolic pathways(ko01100);;Arginine and proline metabolism(ko00330)	--	--	--	--	--	--	--	--	--	--	--	--	--	--
meta_55	Methylenesuccinic acid	17546	20434	20362	32934	29306	30658	25091	29777	33686	28281	23059	14204	C00490	C5-Branched dibasic acid metabolism(ko00660);;Metabolic pathways(ko01100)	LMFA01170063	Itaconic acid	2-methylenebutanedioic acid	2-methylidenebutanedioic acid;2-methylenesuccinic acid; 2-propene-1,2-dicarboxylic acid; Methylenesuccinic acid; propylenedicarboxylic acid	Fatty Acyls [FA]	Fatty Acids and Conjugates [FA01]	Dicarboxylic acids [FA0117]	HMDB0002092	Organic compounds	Lipids and lipid-like molecules	Fatty Acyls	Fatty acids and conjugates	811	97-65-4
meta_56	N-Acetylputrescine	97382	93017	98467	9	9	9	160290	221540	242770	52187	27827	11990	C02714	Arginine and proline metabolism(ko00330);;Metabolic pathways(ko01100)	--	--	--	--	--	--	--	--	--	--	--	--	--	--
meta_57	Agmatine	1250900	1313200	1264700	1388900	1283100	1359200	685380	611000	705810	252350	155210	169090	C00179	Metabolic pathways(ko01100);;Arginine and proline metabolism(ko00330)	--	--	--	--	--	--	--	--	--	--	--	--	--	--
meta_58	Trans-4-Hydroxy-L-proline	116960	110600	110540	56066	138250	51112	130350	448420	270270	342530	337940	115950	C01157	Metabolic pathways(ko01100);;ABC transporters(ko02010);;Arginine and proline metabolism(ko00330)	--	--	--	--	--	--	--	HMDB0000725	Organic compounds	Organic acids and derivatives	Carboxylic acids and derivatives	Amino acids, peptides, and analogues	5810	51-35-4
meta_59	N-acetyl-beta-alanine	8117	7897.3	7093	9635.7	7741.1	5803.1	9442.7	8720.2	9598.1	7994.3	10628	14117	C01073	beta-Alanine metabolism(ko00410)	--	--	--	--	--	--	--	HMDB0061880	Organic compounds	Organic acids and derivatives	Carboxylic acids and derivatives	Carboxylic acids	76406	3025-95-4
meta_60	5-Aminolevulinate	14158000	13196000	13023000	12568000	11336000	11829000	11702000	12871000	11637000	7989300	8906300	7571500	C00430	Microbial metabolism in diverse environments(ko01120);;Overview of biosynthetic pathways(ko01010);;Porphyrin and chlorophyll metabolism(ko00860);;Biosynthesis of plant secondary metabolites(ko01060);;Biosynthesis of secondary metabolites(ko01110);;ABC transporters(ko02010);;Metabolic pathways(ko01100);;Glycine, serine and threonine metabolism(ko00260)	--	--	--	--	--	--	--	HMDB0001149	Organic compounds	Organic acids and derivatives	Carboxylic acids and derivatives	Amino acids, peptides, and analogues	137	106-60-5
meta_61	3-Guanidinopropionic acid	21487	16251	16975	30316	35473	38017	16327	14961	14328	13490	12783	14178	--	--	--	--	--	--	--	--	--	HMDB0013222	Organic compounds	Organic nitrogen compounds	Organonitrogen compounds	Guanidines	67701	_
meta_62	Creatine	49370	50747	42579	90201	89480	90058	21786	20072	20810	9172.9	24016	8563.7	C00300	Glycine, serine and threonine metabolism(ko00260);;Metabolic pathways(ko01100);;Arginine and proline metabolism(ko00330)	--	--	--	--	--	--	--	--	--	--	--	--	--	--
meta_63	6-Deoxyfagomine	948050	739520	949360	715410	629310	718060	662430	838120	680260	390260	513800	345830	--	--	--	--	--	--	--	--	--	--	--	--	--	--	--	--
meta_64	L-Leucine*	16821000	15714000	17560000	14760000	13077000	14209000	13490000	14427000	13356000	8663000	11497000	8477700	--	--	--	--	--	--	--	--	--	--	--	--	--	--	--	--
meta_65	L-Isoleucine*	16676000	15213000	16873000	14523000	12213000	13214000	12999000	16284000	14205000	9093800	11660000	8167700	--	--	--	--	--	--	--	--	--	--	--	--	--	--	--	--
meta_66	L-Norleucine*	18306000	13358000	17304000	27888000	22380000	18854000	14585000	15172000	13612000	11539000	13067000	12354000	--	--	--	--	--	--	--	--	--	--	--	--	--	--	--	--
meta_67	6-Aminocaproic acid	477200	337570	240000	462520	255110	329200	215440	292700	267260	132740	125190	135280	C02378	Microbial metabolism in diverse environments(ko01120);;Caprolactam degradation(ko00930);;Metabolic pathways(ko01100)	--	--	--	--	--	--	--	HMDB0001901	Organic compounds	Lipids and lipid-like molecules	Fatty Acyls	Fatty acids and conjugates	564	60-32-2
meta_68	Monomethyl succinate	232480	176330	244740	272840	272110	298860	16509	14848	16053	76983	90957	74717	--	--	--	--	--	--	--	--	--	HMDB0061879	Organic compounds	Lipids and lipid-like molecules	Fatty Acyls	Fatty acid esters	77487	_
meta_69	2-Methylsuccinic acid	2003100	1626200	2201900	2483400	2657200	2850900	124230	126750	140960	665890	809780	743350	--	--	--	--	--	--	--	--	--	HMDB0001844	Organic compounds	Lipids and lipid-like molecules	Fatty Acyls	Fatty acids and conjugates	6950476	2174-58-5
meta_70	Glutaric acid	1993800	1538700	2146300	2489300	2610600	2769900	127260	128730	134800	689360	889270	763150	C00489	Lysine degradation(ko00310);;Fatty acid degradation(ko00071);;Microbial metabolism in diverse environments(ko01120);;Metabolic pathways(ko01100)	--	--	--	--	--	--	--	--	--	--	--	--	--	--
meta_71	Dimethylmalonic acid	235570	187920	270670	270470	309480	351470	15048	15324	16459	91474	91303	82200	--	--	--	--	--	--	--	--	--	--	--	--	--	--	--	--
meta_72	3-Ureidopropionic Acid	44368	48485	46060	25116	25185	38648	131560	102810	127750	221720	221860	189860	C02642	Pantothenate and CoA biosynthesis(ko00770);;beta-Alanine metabolism(ko00410);;Pyrimidine metabolism(ko00240);;Metabolic pathways(ko01100)	--	--	--	--	--	--	--	HMDB0000026	Organic compounds	Organic acids and derivatives	Organic carbonic acids and derivatives	Ureas	111	462-88-4
meta_73	2-Hydroxyisocaproic acid	58997	38101	36128	59106	47041	45911	9	7702	9	9	11209	17780	--	--	--	--	--	--	--	--	--	HMDB0000665	Organic compounds	Lipids and lipid-like molecules	Fatty Acyls	Fatty acids and conjugates	92779	498-36-2
meta_74	6-Hydroxyhexanoic acid	29161	29947	37670	9	9	9	9	9	9	9	9	9	C06103	Caprolactam degradation(ko00930);;Microbial metabolism in diverse environments(ko01120);;Degradation of aromatic compounds(ko01220)	--	--	--	--	--	--	--	HMDB0012843	Organic compounds	Organic acids and derivatives	Hydroxy acids and derivatives	Medium-chain hydroxy acids and derivatives	14490	1191-25-9
meta_75	L-Ornithine	13087	14848	9664.7	14702	11370	10349	9	7838.5	10188	9	9	28506	C00077	Arginine and proline metabolism(ko00330);;Biosynthesis of alkaloids derived from ornithine, lysine and nicotinic acid(ko01064);;2-Oxocarboxylic acid metabolism(ko01210);;Overview of biosynthetic pathways(ko01010);;Metabolic pathways(ko01100);;Arginine biosynthesis(ko00220);;Glutathione metabolism(ko00480);;ABC transporters(ko02010);;D-Arginine and D-ornithine metabolism(ko00472);;Biosynthesis of …	--	--	--	--	--	--	--	HMDB0000214	Organic compounds	Organic acids and derivatives	Carboxylic acids and derivatives	Amino acids, peptides, and analogues	6262	3184-13-2
meta_76	L-Aspartic Acid	2007100	2185200	2326800	2264200	3106900	2848700	1337200	1197800	1333900	1807100	2051300	2191000	C00049	Central carbon metabolism in cancer(ko05230);;Two-component system(ko02020);;Nicotinate and nicotinamide metabolism(ko00760);;Histidine metabolism(ko00340);;Protein digestion and absorption(ko04974);;Biosynthesis of alkaloids derived from ornithine, lysine and nicotinic acid(ko01064);;Microbial metabolism in diverse environments(ko01120);;Pantothenate and CoA biosynthesis(ko00770);;Monobactam bio…	--	--	--	--	--	--	--	--	--	--	--	--	--	--
meta_77	Iminodiacetic acid	267390	259920	312870	273390	380280	406000	150270	167920	124860	225260	256560	238680	--	--	--	--	--	--	--	--	--	HMDB0011753	Organic compounds	Organic acids and derivatives	Carboxylic acids and derivatives	Amino acids, peptides, and analogues	8897	142-73-4
meta_78	L-Malic acid	891440	812810	669660	950940	746750	777030	152070	155180	190740	357930	431300	363450	C00149	Carbon fixation in photosynthetic organisms(ko00710);;Biosynthesis of terpenoids and steroids(ko01062);;Metabolic pathways(ko01100);;Biosynthesis of plant hormones(ko01070);;Pathways in cancer(ko05200);;Proximal tubule bicarbonate reclamation(ko04964);;Central carbon metabolism in cancer(ko05230);;Biosynthesis of alkaloids derived from histidine and purine(ko01065);;Two-component system(ko02020);…	--	--	--	--	--	--	--	HMDB0000156	Organic compounds	Organic acids and derivatives	Hydroxy acids and derivatives	Beta hydroxy acids and derivatives	222656	97-67-6
meta_79	3-Dehydro-L-Threonic Acid	21037000	22569000	19887000	25800000	20730000	17936000	4728700	5516900	6333200	13633000	12086000	13020000	--	--	--	--	--	--	--	--	--	--	--	--	--	--	--	--
meta_80	2,3-Dihydroxy-3-Methylbutanoic Acid	8795900	9635400	7967700	10180000	8475000	7237600	2718500	2923900	3830100	9159000	8087100	9259500	--	--	--	--	--	--	--	--	--	--	--	--	--	--	--	--
meta_81	L-Homocysteine	42311	64882	49388	72065	59836	116510	9	9	9	9	9	9	C00155	Antifolate resistance(ko01523);;Sulfur metabolism(ko00920);;Cysteine and methionine metabolism(ko00270);;Metabolic pathways(ko01100);;Biosynthesis of amino acids(ko01230);;Biosynthesis of secondary metabolites(ko01110);;NOD-like receptor signaling pathway(ko04621)	--	--	--	--	--	--	--	HMDB0000742	Organic compounds	Organic acids and derivatives	Carboxylic acids and derivatives	Amino acids, peptides, and analogues	91552	6027-13-0
meta_82	S-Methyl-L-cysteine	281570	195910	285200	353080	365890	384980	250530	239980	225330	434280	407430	270540	C22040	ABC transporters(ko02010)	--	--	--	--	--	--	--	HMDB0002108	Organic compounds	Organic acids and derivatives	Carboxylic acids and derivatives	Amino acids, peptides, and analogues	24417	1187-84-4
meta_83	2-Aminopurine	174920	139920	213850	234510	202790	166650	24476	29261	18644	43363	53745	53654	--	--	--	--	--	--	--	--	--	--	--	--	--	--	--	--
meta_84	Adenine	974400	596320	1733700	4319600	1907500	792790	105390	86888	123570	196180	257070	159690	C00147	Metabolic pathways(ko01100);;Purine metabolism(ko00230);;Zeatin biosynthesis(ko00908)	--	--	--	--	--	--	--	--	--	--	--	--	--	--
meta_85	N-benzylformamide	271190	208030	251640	347600	322550	307530	224810	255900	235370	454470	469470	292470	--	--	--	--	--	--	--	--	--	--	--	--	--	--	--	--
meta_86	2-Phenylacetamide	259560	198760	280500	326020	362530	313480	236600	258270	235770	408610	434260	286010	C02505	Styrene degradation(ko00643);;Metabolic pathways(ko01100);;Phenylalanine metabolism(ko00360);;Microbial metabolism in diverse environments(ko01120)	--	--	--	--	--	--	--	--	--	--	--	--	--	--
meta_87	D-Threonic Acid	984550	785250	998730	1123000	2151300	1049300	9	9	9	136690	225570	192190	--	--	--	--	--	--	--	--	--	--	--	--	--	--	--	--
meta_88	Allopurinol	8535.3	4241.9	7220.1	19773	21351	5823.6	4748.8	3421.1	4531.3	4913.4	4252.3	5093.7	--	--	--	--	--	--	--	--	--	--	--	--	--	--	--	--
meta_89	4-Hydroxyacetophenone	22065	20630	73998	45924	43022	20593	19746	25582	33708	38431	39481	36389	--	--	--	--	--	--	--	--	--	--	--	--	--	--	--	--
meta_90	Anthranilic Acid	59394	60383	82366	47519	45048	16929	60934	78615	74159	53239	36033	55324	C00108	Degradation of aromatic compounds(ko01220);;Tryptophan metabolism(ko00380);;Overview of biosynthetic pathways(ko01010);;Aminobenzoate degradation(ko00627);;Biosynthesis of alkaloids derived from shikimate pathway(ko01063);;Phenylalanine, tyrosine and tryptophan biosynthesis(ko00400);;Biosynthesis of plant secondary metabolites(ko01060);;Biosynthesis of secondary metabolites(ko01110);;Phenazine bi…	--	--	--	--	--	--	--	HMDB0001123	Organic compounds	Benzenoids	Benzene and substituted derivatives	Benzoic acids and derivatives	227	118-92-3
meta_91	Trigonelline	13145000	13777000	12876000	9824700	9090900	8315400	7190400	8291800	6940800	7888900	8675700	7199300	C01004	Nicotinate and nicotinamide metabolism(ko00760)	--	--	--	--	--	--	--	HMDB0000875	Organic compounds	Alkaloids and derivatives	_	_	5570	535-83-1
meta_92	Nicotinic Acid Methyl Ester(Methyl Nicotinate)	30396	9	9	21600	34522	37167	102370	139450	65167	192760	303480	225350	--	--	--	--	--	--	--	--	--	--	--	--	--	--	--	--
meta_93	3-Carbamyl-1-methylpyridinium(1-Methylnicotinamide)	15203	18306	20744	11792	15407	10462	16985	11239	9	7670.6	9330.4	7864.7	--	--	--	--	--	--	--	--	--	--	--	--	--	--	--	--
meta_94	Phenylethanolamine	1787000	1672800	2180400	3873600	4324200	4591500	91959	92396	77427	118210	224430	201280	--	--	--	--	--	--	--	--	--	HMDB0062626	Organic compounds	Organic nitrogen compounds	Organonitrogen compounds	Amines	4745144	_
meta_95	L-Tyramine	3757200	3468900	4495300	8627700	8751700	9766600	159280	176600	158330	215010	464270	404280	--	--	--	--	--	--	--	--	--	--	--	--	--	--	--	--
meta_96	4-Hydroxybenzoic Acid	360160	242370	353450	534120	612700	352890	320100	359290	402250	461270	617100	442810	C00156	Benzoic acid family(ko07110);;Folate biosynthesis(ko00790);;Aminobenzoate degradation(ko00627);;Degradation of aromatic compounds(ko01220);;Biosynthesis of phenylpropanoids(ko01061);;Toluene degradation(ko00623);;Microbial metabolism in diverse environments(ko01120);;Bisphenol degradation(ko00363);;Metabolic pathways(ko01100);;Benzoate degradation(ko00362);;Biosynthesis of secondary metabolites(k…	--	--	--	--	--	--	--	--	--	--	--	--	--	--
meta_97	2,5-Dihydroxybenzaldehyde	203020	177050	149010	349250	316750	200300	191520	239580	222840	364630	347260	391160	C05585	Metabolic pathways(ko01100);;Microbial metabolism in diverse environments(ko01120);;Tyrosine metabolism(ko00350)	--	--	--	--	--	--	--	HMDB0004062	Organic compounds	Organic oxygen compounds	Organooxygen compounds	Carbonyl compounds	70949	1194-98-5
meta_98	Protocatechualdehyde	133800	141380	192060	332120	334930	220760	172200	335190	254830	387910	268030	342850	C16700	Biosynthesis of alkaloids derived from shikimate pathway(ko01063);;Isoquinoline alkaloid biosynthesis(ko00950)	--	--	--	--	--	--	--	HMDB0059965	Organic compounds	Organic oxygen compounds	Organooxygen compounds	Carbonyl compounds	8768	139-85-5
meta_99	Salicylic acid	226240	249370	239660	471050	269630	269270	155660	255060	252670	385830	434820	518550	C00805	Biosynthesis of secondary metabolites(ko01110);;Phenylalanine metabolism(ko00360);;Biosynthesis of plant hormones(ko01070);;Naphthalene degradation(ko00626);;Polycyclic aromatic hydrocarbon degradation(ko00624);;Bile secretion(ko04976);;Metabolic pathways(ko01100);;Dioxin degradation(ko00621);;Microbial metabolism in diverse environments(ko01120);;Degradation of aromatic compounds(ko01220);;Biosy…	--	--	--	--	--	--	--	HMDB0000840	Organic compounds	Benzenoids	Benzene and substituted derivatives	Benzoic acids and derivatives	10253	487-54-7
meta_100	4-Nitrophenol	4690200	5006900	4654000	4056400	4139300	3751000	4555100	4460800	4056300	5367800	5703800	5858600	C00870	Degradation of aromatic compounds(ko01220);;Microbial metabolism in diverse environments(ko01120);;Aminobenzoate degradation(ko00627)	--	--	--	--	--	--	--	HMDB0041950	Organic compounds	Benzenoids	Benzene and substituted derivatives	Nitrobenzenes	7416	98-95-3
meta_101	Methyl 3-aminopropanoate (hydrochloride)	3905300	4622800	4436900	5379400	5154800	5003600	3276100	2738000	2433500	2640600	2265100	2829100	--	--	--	--	--	--	--	--	--	--	--	--	--	--	--	--
meta_102	O-Phosphorylethanolamine	16087	16355	16998	12197	14205	18356	9457.8	9414	8603.1	7198.9	5975.4	4225.6	C00346	Sphingolipid metabolism(ko00600);;Cationic antimicrobial peptide (CAMP) resistance(ko01503);;Metabolic pathways(ko01100);;Sphingolipid signaling pathway(ko04071);;Glycerophospholipid metabolism(ko00564)	--	--	--	--	--	--	--	HMDB0000224	Organic compounds	Organic acids and derivatives	Organic phosphoric acids and derivatives	Phosphate esters	1015	1071-23-4
meta_103	Histidinol	24559000	24370000	24356000	25105000	25708000	27125000	22796000	21470000	22544000	18522000	18478000	19833000	C00860	Histidine metabolism(ko00340);;Biosynthesis of amino acids(ko01230);;Biosynthesis of secondary metabolites(ko01110);;Metabolic pathways(ko01100)	--	--	--	--	--	--	--	HMDB0003431	Organic compounds	Organic nitrogen compounds	Organonitrogen compounds	Amines	165271	4836-52-6
meta_104	Muconic acid	64980	94616	65808	16767	26269	25650	2604200	3009200	3039300	1429600	937210	1332300	C02480	Metabolic pathways(ko01100);;Benzoate degradation(ko00362);;Microbial metabolism in diverse environments(ko01120);;Degradation of aromatic compounds(ko01220)	--	--	--	--	--	--	--	HMDB0006331	Organic compounds	Lipids and lipid-like molecules	Fatty Acyls	Fatty acids and conjugates	5280518	1119-72-8
meta_105	4-Methyl-5-thiazoleethanol	55028	51507	99041	43549	43048	19328	23189	20484	23661	70653	104510	87349	C04294	Thiamine metabolism(ko00730);;Metabolic pathways(ko01100)	--	--	--	--	--	--	--	HMDB0032985	Organic compounds	Organoheterocyclic compounds	Azoles	Thiazoles	1136	137-00-8
meta_106	2-Amino-4,5-dihydro-1H-imidazole-4-acetic acid	625740	609390	683610	565150	537140	577410	445330	523550	427520	438050	517090	445110	--	--	--	--	--	--	--	--	--	--	--	--	--	--	--	--
meta_107	1-Methylpiperidine-2-carboxylic acid	431070	477990	597560	344010	393940	407630	417720	403220	379960	388650	423750	321090	--	--	--	--	--	--	--	--	--	--	--	--	--	--	--	--
meta_108	L-Cyclopentylglycine	26475000	26137000	28218000	24074000	25122000	22410000	18448000	20951000	18810000	19214000	25393000	18800000	--	--	--	--	--	--	--	--	--	--	--	--	--	--	--	--
meta_109	D-Proline betaine	443640	426770	517190	419120	340240	476330	412810	428690	341510	407640	477530	358330	--	--	--	--	--	--	--	--	--	--	--	--	--	--	--	--
meta_110	Octanoic acid	9	9	9	9	9	9	1385.3	1850.7	1368.2	2556	4166.3	3963.8	C06423	Fatty acid biosynthesis(ko00061);;Biosynthesis of alkaloids derived from terpenoid and polyketide(ko01066);;Biosynthesis of plant secondary metabolites(ko01060);;Metabolic pathways(ko01100);;Lipoic acid metabolism(ko00785)	LMFA01010008	Caprylic acid	octanoic acid	Octylic acid; C8:0	Fatty Acyls [FA]	Fatty Acids and Conjugates [FA01]	Straight chain fatty acids [FA0101]	HMDB0000482	Organic compounds	Lipids and lipid-like molecules	Fatty Acyls	Fatty acids and conjugates	379	124-07-2
meta_111	N-Acetylcadaverine	295300	361740	409000	309460	281870	264710	9	51792	77311	9	9	9	--	--	--	--	--	--	--	--	--	--	--	--	--	--	--	--
meta_112	Indole-3-carboxaldehyde	57532	51932	49829	52935	44182	34800	41374	26951	34514	41327	44939	43179	C00954	ABC transporters(ko02010);;Metabolic pathways(ko01100);;Purine metabolism(ko00230);;Plant hormone signal transduction(ko04075);;Tryptophan metabolism(ko00380);;Biosynthesis of plant hormones(ko01070)	--	--	--	--	--	--	--	HMDB0029737	Organic compounds	Organoheterocyclic compounds	Indoles and derivatives	Indoles	10256	487-89-8
meta_113	N-Methyl-Trans-4-Hydroxy-L-Proline	193080	175050	182230	192220	168610	167800	182600	232900	207790	147060	139770	93289	--	--	--	--	--	--	--	--	--	--	--	--	--	--	--	--
meta_114	4-Guanidinobutyric acid	340790	252120	214620	278680	265190	323910	702150	705110	815050	917040	995040	826210	C01035	Metabolic pathways(ko01100);;Arginine and proline metabolism(ko00330)	--	--	--	--	--	--	--	HMDB0003464	Organic compounds	Organic acids and derivatives	Carboxylic acids and derivatives	Amino acids, peptides, and analogues	500	463-00-3
meta_115	2-Methyl-3-oxosuccinic acid	122370	96820	70401	68027	60031	54660	11558	11274	9292.6	19810	48154	20445	--	--	--	--	--	--	--	--	--	--	--	--	--	--	--	--
meta_116	伪-Ketoglutaric acid	1185600	1084800	931900	413290	389210	402130	203870	216930	202420	599740	638190	554920	C00026	Carbon fixation pathways in prokaryotes(ko00720);;Ascorbate and aldarate metabolism(ko00053);;GABAergic synapse(ko04727);;Pentose and glucuronate interconversions(ko00040);;Carbon metabolism(ko01200);;Citrate cycle (TCA cycle)(ko00020);;Furfural degradation(ko00365);;Lysine degradation(ko00310);;Biosynthesis of secondary metabolites(ko01110);;Biosynthesis of plant secondary metabolites(ko01060);;…	--	--	--	--	--	--	--	HMDB0000208	Organic compounds	Organic acids and derivatives	Keto acids and derivatives	Gamma-keto acids and derivatives	51	328-50-7
meta_117	Adipic Acid	150290	99300	131820	61875	63799	74817	61219	45600	43413	74016	90053	64534	C06104	Caprolactam degradation(ko00930);;Microbial metabolism in diverse environments(ko01120);;Degradation of aromatic compounds(ko01220);;Metabolic pathways(ko01100)	LMFA01170048	Adipic acid	Hexanedioic acid	-	Fatty Acyls [FA]	Fatty Acids and Conjugates [FA01]	Dicarboxylic acids [FA0117]	--	--	--	--	--	--	--
meta_118	L-Glutamine	877520	796500	860330	730720	826980	614400	846140	934660	804650	1038200	1312200	832910	C00064	Purine metabolism(ko00230);;GABAergic synapse(ko04727);;Arginine biosynthesis(ko00220);;Pyrimidine metabolism(ko00240);;ABC transporters(ko02010);;Aminoacyl-tRNA biosynthesis(ko00970);;Glyoxylate and dicarboxylate metabolism(ko00630);;Glutamatergic synapse(ko04724);;Biosynthesis of amino acids(ko01230);;Vitamin B6 metabolism(ko00750);;Biosynthesis of plant secondary metabolites(ko01060);;Central …	--	--	--	--	--	--	--	HMDB0003423	Organic compounds	Organic acids and derivatives	Carboxylic acids and derivatives	Amino acids, peptides, and analogues	145815	5959-95-5
meta_119	L-Lysine	820370	702110	947480	635540	751150	804160	878650	879310	783680	1088200	1169900	864320	C00047	Biosynthesis of alkaloids derived from ornithine, lysine and nicotinic acid(ko01064);;Protein digestion and absorption(ko04974);;2-Oxocarboxylic acid metabolism(ko01210);;Microbial metabolism in diverse environments(ko01120);;Lysine biosynthesis(ko00300);;Lysine degradation(ko00310);;Biosynthesis of various secondary metabolites - part 3(ko00997);;Biosynthesis of amino acids(ko01230);;Biosynthesi…	--	--	--	--	--	--	--	--	--	--	--	--	--	--
meta_120	L-Glutamic acid	13050000	12988000	11755000	19416000	19688000	18621000	6983000	7076700	7829800	9515900	12530000	13006000	C00025	Biosynthesis of secondary metabolites(ko01110);;Biosynthesis of plant secondary metabolites(ko01060);;Carbon metabolism(ko01200);;Neuroactive ligand-receptor interaction(ko04080);;Glutathione metabolism(ko00480);;FoxO signaling pathway(ko04068);;Ferroptosis(ko04216);;Phospholipase D signaling pathway(ko04072);;GABAergic synapse(ko04727);;Arginine and proline metabolism(ko00330);;Amyotrophic later…	--	--	--	--	--	--	--	HMDB0060475	Organic compounds	Organic acids and derivatives	Carboxylic acids and derivatives	Amino acids, peptides, and analogues	611	_
meta_121	L-threo-3-Methylaspartate	581260	689820	584990	674690	878970	894350	392500	386760	300870	445060	468590	398080	C03618	Glyoxylate and dicarboxylate metabolism(ko00630);;Microbial metabolism in diverse environments(ko01120);;Carbon metabolism(ko01200);;C5-Branched dibasic acid metabolism(ko00660);;Metabolic pathways(ko01100)	--	--	--	--	--	--	--	--	--	--	--	--	--	--
meta_122	O-Acetylserine	72944	86748	72507	75923	90233	50057	166950	171720	128990	121870	112940	152980	C00979	Microbial metabolism in diverse environments(ko01120);;Biosynthesis of amino acids(ko01230);;Biosynthesis of various secondary metabolites - part 3(ko00997);;Biosynthesis of secondary metabolites(ko01110);;Zeatin biosynthesis(ko00908);;Sulfur relay system(ko04122);;Carbon metabolism(ko01200);;Sulfur metabolism(ko00920);;Cysteine and methionine metabolism(ko00270);;Metabolic pathways(ko01100)	--	--	--	--	--	--	--	HMDB0003011	Organic compounds	Organic acids and derivatives	Carboxylic acids and derivatives	Amino acids, peptides, and analogues	99478	5147-00-2
meta_123	D-Arabinono-1,4-lactone	130470	104870	152120	173950	155980	169280	51421	45307	55522	58014	69010	80176	--	--	--	--	--	--	--	--	--	--	--	--	--	--	--	--
meta_124	2-Hydroxyglutaric Acid	280810	288430	294780	331430	436140	415670	80274	67076	79745	49522	84179	78779	C02630	Metabolic pathways(ko01100);;C5-Branched dibasic acid metabolism(ko00660);;Butanoate metabolism(ko00650)	LMFA01050483	2-hydroxyglutaric acid	2-oxidanylpentanedioic acid	2-hydroxyglutaric acid	Fatty Acyls [FA]	Fatty Acids and Conjugates [FA01]	Hydroxy fatty acids [FA0105]	HMDB0059655	Organic compounds	Organic acids and derivatives	Hydroxy acids and derivatives	Short-chain hydroxy acids and derivatives	43	2889-31-8
meta_125	3-Methylmalic acid	339980	304000	246220	265000	387220	409700	66140	61273	71610	66663	70379	59818	--	--	--	--	--	--	--	--	--	--	--	--	--	--	--	--
meta_126	L-Citramalic acid	492690	519980	373840	655540	524360	466080	9	9	9	31554	44984	28339	C02614	Metabolic pathways(ko01100);;C5-Branched dibasic acid metabolism(ko00660)	--	--	--	--	--	--	--	--	--	--	--	--	--	--
meta_127	2-Dehydro-3-deoxy-L-arabinonate	335370	234400	278690	373480	358260	383580	63554	76312	86877	70966	82132	101090	C00684	Ascorbate and aldarate metabolism(ko00053);;Metabolic pathways(ko01100)	--	--	--	--	--	--	--	--	--	--	--	--	--	--
meta_128	3-Hydroxyglutaric acid	374550	290660	309340	415710	379000	349460	9	9	9	9	9	9	--	--	--	--	--	--	--	--	--	HMDB0000428	Organic compounds	Organic acids and derivatives	Hydroxy acids and derivatives	Beta hydroxy acids and derivatives	181976	638-18-6
meta_129	cinnamic acid	5623.2	2918.1	5014.9	6015.8	2829.7	2207.2	785.64	790.46	437.06	1673.8	2999.9	2827.7	--	--	--	--	--	--	--	--	--	HMDB0000930	Organic compounds	Phenylpropanoids and polyketides	Cinnamic acids and derivatives	Cinnamic acids	444539	140-10-3
meta_130	4-Hydroxymandelonitrile	912230	768680	866860	1231500	933440	966690	570610	625520	591350	740300	1084900	876750	C03742	Cyanoamino acid metabolism(ko00460);;Biosynthesis of secondary metabolites(ko01110);;Metabolic pathways(ko01100)	--	--	--	--	--	--	--	HMDB0060318	Organic compounds	Benzenoids	Phenols	1-hydroxy-2-unsubstituted benzenoids	440104	71807-09-5
meta_131	L-Methionine	795490	654430	742820	1007800	876000	881190	457240	471550	556250	696510	874430	706040	C00073	2-Oxocarboxylic acid metabolism(ko01210);;Protein digestion and absorption(ko04974);;Central carbon metabolism in cancer(ko05230);;Antifolate resistance(ko01523);;Mineral absorption(ko04978);;Biosynthesis of plant secondary metabolites(ko01060);;Biosynthesis of amino acids(ko01230);;Biosynthesis of secondary metabolites(ko01110);;Biosynthesis of plant hormones(ko01070);;Aminoacyl-tRNA biosynthesi…	--	--	--	--	--	--	--	HMDB0033951	Organic compounds	Organic acids and derivatives	Carboxylic acids and derivatives	Amino acids, peptides, and analogues	876	59-51-8
meta_132	1-Methyladenine	360310	459950	478960	369910	477200	450730	9	9	9	9	9	9	--	--	--	--	--	--	--	--	--	--	--	--	--	--	--	--
meta_133	L-Tartaric acid	29188	20879	28185	32520	33203	20361	9	9	9	14325	11675	14238	C00898	Glyoxylate and dicarboxylate metabolism(ko00630);;Metabolic pathways(ko01100)	--	--	--	--	--	--	--	HMDB0062642	Organic compounds	Organic oxygen compounds	Organooxygen compounds	Carbohydrates and carbohydrate conjugates	875	_
meta_134	D-Arabinose*	80670	114900	115090	185220	172080	128570	27727	28246	24624	9	22394	31963	--	--	--	--	--	--	--	--	--	--	--	--	--	--	--	--
meta_135	D-Ribose*	318370	297420	232250	415570	391180	319000	18746	24481	29339	47789	80527	106370	--	--	--	--	--	--	--	--	--	--	--	--	--	--	--	--
meta_136	p-Coumaryl alcohol	9	9	6805.5	9	9	9	11693	15635	12829	14572	26512	34370	C00811	Tyrosine metabolism(ko00350);;Degradation of aromatic compounds(ko01220);;Biosynthesis of phenylpropanoids(ko01061);;Metabolic pathways(ko01100);;Biosynthesis of various secondary metabolites - part 2(ko00998);;Biosynthesis of secondary metabolites(ko01110);;Phenylpropanoid biosynthesis(ko00940);;Ubiquinone and other terpenoid-quinone biosynthesis(ko00130);;Isoquinoline alkaloid biosynthesis(ko00…	--	--	--	--	--	--	--	HMDB0135644	Organic compounds	Phenylpropanoids and polyketides	Cinnamyl alcohols	_	94274	_
meta_137	Benzyl acetate	126690	136510	127930	128680	126260	123740	254180	316610	308960	278570	327020	331650	--	--	--	--	--	--	--	--	--	--	--	--	--	--	--	--
meta_138	L-Xylose*	91852	102040	94357	167880	151150	113080	40204	39093	34850	19235	27820	40359	--	--	--	--	--	--	--	--	--	--	--	--	--	--	--	--
meta_139	2(3H)-Benzothiazolone	18695	19303	16959	12633	15151	11949	30630	20203	25392	34357	52709	43336	--	--	--	--	--	--	--	--	--	--	--	--	--	--	--	--
meta_140	Guanine	235940	290830	380650	293960	489040	477710	52511	44911	66137	84829	102650	87547	C00242	Metabolic pathways(ko01100);;Purine metabolism(ko00230)	--	--	--	--	--	--	--	--	--	--	--	--	--	--
meta_141	R-mandelamide	106660	73474	92463	189930	139280	229200	57035	63646	47019	98969	140920	143560	--	--	--	--	--	--	--	--	--	--	--	--	--	--	--	--
meta_142	Methyl Anthranilate	13669	11499	11491	3792.4	4414.5	3624.5	6806.9	4266.7	4885.3	12173	11846	13705	--	--	--	--	--	--	--	--	--	--	--	--	--	--	--	--
meta_143	8-Azaguanine	19151	28246	35242	25397	51006	38983	8379.9	14457	14895	20551	22396	12875	--	--	--	--	--	--	--	--	--	--	--	--	--	--	--	--
meta_144	Vanillin	310160	325570	500920	286140	287890	221790	1332800	783290	1376100	1874600	2072100	1764700	C00755	Metabolic pathways(ko01100);;Biosynthesis of various secondary metabolites - part 2(ko00998);;Microbial metabolism in diverse environments(ko01120);;Biosynthesis of phenylpropanoids(ko01061);;Aminobenzoate degradation(ko00627);;Biosynthesis of alkaloids derived from shikimate pathway(ko01063);;Biosynthesis of secondary metabolites(ko01110)	--	--	--	--	--	--	--	--	--	--	--	--	--	--
meta_145	O-Anisic acid (2-Methoxybenzoic Acid)	77246	42234	32530	18002	18714	25317	9	9	9	9	9	9	--	--	--	--	--	--	--	--	--	--	--	--	--	--	--	--
meta_146	Phenoxyacetic acid	189770	137470	113010	82962	76048	96164	11961	5357.2	17320	9	9	9	--	--	--	--	--	--	--	--	--	HMDB0031609	Organic compounds	Benzenoids	Benzene and substituted derivatives	Phenoxyacetic acid derivatives	19188	122-59-8
meta_147	Ribitol	11217	15760	17052	15892	7723.4	8613.3	5658.5	3486.8	9999.4	3494	11780	9161.5	C00474	Pentose and glucuronate interconversions(ko00040);;Riboflavin metabolism(ko00740);;Metabolic pathways(ko01100)	--	--	--	--	--	--	--	--	--	--	--	--	--	--
meta_148	cis-Citral	1086000	1025300	1105700	1250700	1317400	1257800	770880	951720	882960	583250	464260	481280	C09847	Geraniol degradation(ko00281);;Biosynthesis of terpenoids and steroids(ko01062);;Biosynthesis of secondary metabolites(ko01110)	--	--	--	--	--	--	--	HMDB0035092	Organic compounds	Lipids and lipid-like molecules	Prenol lipids	Monoterpenoids	643779	106-26-3
meta_149	Isovanillin	274090	191400	192530	116340	132180	126360	394640	261930	400340	546910	480920	461510	--	--	--	--	--	--	--	--	--	--	--	--	--	--	--	--
meta_150	2,5-Dihydroxybenzoic Acid; Gentisic Acid*	61327	48124	99977	93377	45527	26383	10439	9	9	19762	9	25100	--	--	--	--	--	--	--	--	--	--	--	--	--	--	--	--
meta_151	3,4-Dihydroxybenzoic Acid (Protocatechuic acid)*	123980	85018	149690	161570	90812	39028	9	9	9	38425	40465	44713	--	--	--	--	--	--	--	--	--	--	--	--	--	--	--	--
meta_152	L-Histidine	343820	280830	255250	363830	330780	237850	706640	1098800	989580	1923900	1742600	857250	C00135	Metabolic pathways(ko01100);;ABC transporters(ko02010);;Aminoacyl-tRNA biosynthesis(ko00970);;beta-Alanine metabolism(ko00410);;Biosynthesis of plant secondary metabolites(ko01060);;Staurosporine biosynthesis(ko00404);;Biosynthesis of secondary metabolites(ko01110);;Biosynthesis of amino acids(ko01230);;Biosynthesis of alkaloids derived from histidine and purine(ko01065);;Central carbon metabolis…	--	--	--	--	--	--	--	HMDB0000177	Organic compounds	Organic acids and derivatives	Carboxylic acids and derivatives	Amino acids, peptides, and analogues	6274	71-00-1
meta_153	Orotic acid	59611	70600	77503	129580	79120	89734	15993	22484	30430	39244	45465	42564	C00295	Pyrimidine metabolism(ko00240);;Metabolic pathways(ko01100)	--	--	--	--	--	--	--	--	--	--	--	--	--	--
meta_154	3-Indoleacetonitrile	32637	37905	26796	37700	41699	49121	267510	287220	256270	239990	247090	205810	C02938	Tryptophan metabolism(ko00380);;Metabolic pathways(ko01100)	--	--	--	--	--	--	--	HMDB0006524	Organic compounds	Organoheterocyclic compounds	Indoles and derivatives	Indoles	351795	771-51-7
meta_155	2-Decanol*	1779400	1713100	1781200	1756800	1754500	1664500	1475600	1305000	1268100	1592900	2235200	1994800	--	--	--	--	--	--	--	--	--	--	--	--	--	--	--	--
meta_156	1-Decanol*	1803300	1854900	1948200	1885600	1933200	1787900	1383600	1210700	1460000	1740700	2270100	1956100	--	--	--	--	--	--	--	--	--	--	--	--	--	--	--	--
meta_157	Pimelic acid	9	8793	9	9	9	7276.5	18030	9251.5	15469	14953	14531	20314	C02656	Metabolic pathways(ko01100);;Biotin metabolism(ko00780)	LMFA01170051	Pimelic acid	Heptanedioic acid	-	Fatty Acyls [FA]	Fatty Acids and Conjugates [FA01]	Dicarboxylic acids [FA0117]	--	--	--	--	--	--	--
meta_158	Tryptamine	13800	10929	15754	102270	87225	91927	53259	111810	76175	82260	122300	111140	C00398	Neuroactive ligand-receptor interaction(ko04080);;Metabolic pathways(ko01100);;Indole alkaloid biosynthesis(ko00901);;Biosynthesis of plant secondary metabolites(ko01060);;Tryptophan metabolism(ko00380);;Biosynthesis of secondary metabolites(ko01110);;Biosynthesis of alkaloids derived from shikimate pathway(ko01063)	--	--	--	--	--	--	--	HMDB0000303	Organic compounds	Organoheterocyclic compounds	Indoles and derivatives	Tryptamines and derivatives	1150	61-54-1
meta_159	Indole-3-carboxylic acid	8193.8	11038	13865	19624	15358	3682.5	10980	10746	13101	18822	26445	17786	--	--	--	--	--	--	--	--	--	HMDB0003320	Organic compounds	Organoheterocyclic compounds	Indoles and derivatives	Indolecarboxylic acids and derivatives	69867	771-50-6
meta_160	2,4-Dihydroxyquinoline	26440	39280	17024	70238	54940	54032	11144	9884.8	19933	18000	37939	23938	C16716	Biosynthesis of alkaloids derived from shikimate pathway(ko01063)	--	--	--	--	--	--	--	--	--	--	--	--	--	--
meta_161	S-Allyl-L-cysteine	8757.8	6771.6	7381.4	7443.3	8290.5	7179	2270	1289.2	3934.9	5109.5	6334.5	4616.7	--	--	--	--	--	--	--	--	--	--	--	--	--	--	--	--
meta_162	N-Acetyl-L-threonine	45282	63097	52553	87924	81892	79156	24829	22667	24661	27551	27329	32953	--	--	--	--	--	--	--	--	--	HMDB0062557	Organic compounds	Organic acids and derivatives	Carboxylic acids and derivatives	Amino acids, peptides, and analogues	152204	17093-74-2
meta_163	DL-2-Aminoadipic acid	7889.3	5643.5	7448.2	6846.5	4912.7	9	53805	55317	60942	46856	22969	26669	--	--	--	--	--	--	--	--	--	--	--	--	--	--	--	--
meta_164	L-Carnitine	52869000	53471000	52511000	58018000	52800000	55235000	48199000	48832000	50566000	42127000	40950000	45259000	C00318	Bile secretion(ko04976);;Thermogenesis(ko04714)	--	--	--	--	--	--	--	HMDB0000062	Organic compounds	Organic nitrogen compounds	Organonitrogen compounds	Quaternary ammonium salts	10917	541-15-1
meta_165	4-Hydroxycoumarin*	9	9	9	9	9	9	34980	26510	26045	101170	187740	97453	--	--	--	--	--	--	--	--	--	--	--	--	--	--	--	--
meta_166	7-Hydroxycoumarin*	118760	85770	240240	137360	110750	35034	777250	628520	2109100	745630	643270	671160	--	--	--	--	--	--	--	--	--	--	--	--	--	--	--	--
meta_167	3-Hydroxy-3-methylpentane-1,5-dioic acid	1110600	1083500	1088200	1037300	901430	1242200	467150	418000	351180	770160	1092300	902910	--	--	--	--	--	--	--	--	--	--	--	--	--	--	--	--
meta_168	4-Methoxycinnamaldehyde	61612	50887	61557	83133	64345	61225	59053	43645	57512	75243	95359	81618	--	--	--	--	--	--	--	--	--	HMDB0032611	Organic compounds	Phenylpropanoids and polyketides	Cinnamaldehydes	_	641294	24680-50-0
meta_169	Methyl cinnamate	9	9	9	9	9	9	158310	146250	122430	262120	421330	312480	--	--	--	--	--	--	--	--	--	--	--	--	--	--	--	--
meta_170	L-Methionine methyl ester	54958	56257	49621	75585	66789	82028	16767	18605	18579	24879	32163	25324	--	--	--	--	--	--	--	--	--	--	--	--	--	--	--	--
meta_171	Lumazine	16795	14564	17823	15465	15101	5938.4	9986.9	10714	7455.4	13436	20619	15279	--	--	--	--	--	--	--	--	--	--	--	--	--	--	--	--
meta_172	4-hydroxyphenyl acrylaldehyde	9	9	9	3395000	2734700	2794100	985730	1305100	1047000	1518200	1945400	1712000	--	--	--	--	--	--	--	--	--	--	--	--	--	--	--	--
meta_173	p-Coumaric acid	95406	83031	193720	63639	53468	36408	47579	34548	36381	86672	170360	73150	C00811	Tyrosine metabolism(ko00350);;Degradation of aromatic compounds(ko01220);;Biosynthesis of phenylpropanoids(ko01061);;Biosynthesis of various secondary metabolites - part 2(ko00998);;Metabolic pathways(ko01100);;Biosynthesis of secondary metabolites(ko01110);;Phenylpropanoid biosynthesis(ko00940);;Ubiquinone and other terpenoid-quinone biosynthesis(ko00130);;Isoquinoline alkaloid biosynthesis(ko00…	--	--	--	--	--	--	--	HMDB0135644	Organic compounds	Phenylpropanoids and polyketides	Cinnamyl alcohols	_	94274	_
meta_174	Hydroxycinnamic acid	17968000	15352000	17742000	12697000	12497000	13077000	3545200	2956600	4209700	3258100	4716000	3819400	--	--	--	--	--	--	--	--	--	--	--	--	--	--	--	--
meta_175	IsoEugenol	26123	16507	14983	33733	25606	15926	9	9	9	9	8152.5	7134	C10469	Phenylpropanoid biosynthesis(ko00940)	--	--	--	--	--	--	--	HMDB0005802	Organic compounds	Benzenoids	Phenols	Methoxyphenols	853433	5932-68-3
meta_176	2-(Formylamino)benzoic Acid	178080	131480	270020	145140	96236	32785	63866	70538	68249	175100	226430	141740	C05653	Metabolic pathways(ko01100);;Tryptophan metabolism(ko00380)	--	--	--	--	--	--	--	HMDB0004089	Organic compounds	Benzenoids	Benzene and substituted derivatives	Benzoic acids and derivatives	101399	3342-77-6
meta_177	L-Methionine Sulfoxide	1523200	1510000	1655000	1560900	1570400	1557800	1394700	1382500	1452500	1289700	1249400	1221600	C02989	Cysteine and methionine metabolism(ko00270)	--	--	--	--	--	--	--	HMDB0002005	Organic compounds	Organic acids and derivatives	Carboxylic acids and derivatives	Amino acids, peptides, and analogues	158980	3226-65-1
meta_178	L-Phenylalanine	2802600	2550500	2921200	3257800	3869000	2906400	2274500	1985500	1905100	1360600	1578600	1272700	C00079	Mineral absorption(ko04978);;Central carbon metabolism in cancer(ko05230);;Protein digestion and absorption(ko04974);;Biosynthesis of alkaloids derived from ornithine, lysine and nicotinic acid(ko01064);;Biosynthesis of phenylpropanoids(ko01061);;Glucosinolate biosynthesis(ko00966);;Tropane, piperidine and pyridine alkaloid biosynthesis(ko00960);;Metabolic pathways(ko01100);;Biosynthesis of plant…	--	--	--	--	--	--	--	--	--	--	--	--	--	--
meta_179	Terephthalic acid*	1967700	1939400	2019800	1185800	1239700	1455100	9	9	9	131740	217920	167470	--	--	--	--	--	--	--	--	--	--	--	--	--	--	--	--
meta_180	Phthalic acid*	263670	264830	218820	163550	164800	223960	21659	9	15951	33952	33363	35438	--	--	--	--	--	--	--	--	--	--	--	--	--	--	--	--
meta_181	6-Methylmercaptopurine	5137500	4878600	5795000	6330000	7808000	5757200	4639600	3986200	3863100	2665800	3254500	2645600	C16614	Drug metabolism - other enzymes(ko00983)	--	--	--	--	--	--	--	HMDB0060412	Organic compounds	Organoheterocyclic compounds	Imidazopyrimidines	Purines and purine derivatives	5778	_
meta_182	D-Xylonic acid	1992600	1432200	1497700	1389500	2811700	2242500	162960	198740	134690	496150	579320	297870	C00502	Metabolic pathways(ko01100);;Pentose and glucuronate interconversions(ko00040)	--	--	--	--	--	--	--	HMDB0059750	Organic compounds	Organic oxygen compounds	Organooxygen compounds	Carbohydrates and carbohydrate conjugates	6602431	526-91-0
meta_183	3-(4-Hydroxyphenyl)-propionic acid	108060	58256	111750	80503	73288	72216	9	9	9	9	9	9	--	--	--	--	--	--	--	--	--	HMDB0002199	Organic compounds	Phenylpropanoids and polyketides	Phenylpropanoic acids	_	10394	501-97-3
meta_184	2-Hydroxy-3-phenylpropanoic acid	83382	109200	102930	70017	65571	50564	9	9	9	9	9	9	--	--	--	--	--	--	--	--	--	--	--	--	--	--	--	--
meta_185	2,6-Dimethoxybenzaldehyde	80454	98169	117370	68225	57923	90183	5257.8	8096.8	14446	9992.6	12220	9	--	--	--	--	--	--	--	--	--	--	--	--	--	--	--	--
meta_186	1-(4-Methoxyphenyl)-1-propanol	28454	23605	22525	21439	23541	22283	10905	7321	11069	13739	15559	16384	--	--	--	--	--	--	--	--	--	--	--	--	--	--	--	--
meta_187	L-Fucitol	395360	503480	457480	633800	745140	559540	39961	34034	36244	74895	105160	97099	--	--	--	--	--	--	--	--	--	--	--	--	--	--	--	--
meta_188	Pyridoxal	1570400	1755100	1823500	1812600	2501700	2697400	26088	38158	34445	47928	57033	52185	C00250	Vitamin digestion and absorption(ko04977);;Metabolic pathways(ko01100);;Microbial metabolism in diverse environments(ko01120);;Vitamin B6 metabolism(ko00750)	--	--	--	--	--	--	--	--	--	--	--	--	--	--
meta_189	2-Amino-3-methoxybenzoic Acid	429710	433190	433670	395360	436900	419490	29986	32038	25927	58638	47184	63043	--	--	--	--	--	--	--	--	--	--	--	--	--	--	--	--
meta_190	4,5,6-Trihydroxy-2-cyclohexen-1-ylideneacetonitrile	86744	82819	85488	96428	123650	91461	71289	75370	66777	40768	53541	40846	--	--	--	--	--	--	--	--	--	--	--	--	--	--	--	--
meta_191	Synephrine	15280000	15849000	14948000	13067000	18068000	19865000	95467	96683	109310	120190	125720	95170	--	--	--	--	--	--	--	--	--	HMDB0004826	Organic compounds	Benzenoids	Phenols	1-hydroxy-2-unsubstituted benzenoids	7172	1994-07-05
meta_192	(-)-Synephrine	14039000	13097000	17101000	12022000	15010000	14952000	70150	59120	111560	118210	157950	105840	--	--	--	--	--	--	--	--	--	HMDB0062811	Organic compounds	Benzenoids	Phenols	1-hydroxy-2-unsubstituted benzenoids	854067	614-35-7
meta_193	Phosphoenolpyruvate	70990	76787	84869	58256	63873	57497	10596	3451.5	11449	15738	12851	15085	C00074	Biosynthesis of phenylpropanoids(ko01061);;Glycolysis / Gluconeogenesis(ko00010);;Microbial metabolism in diverse environments(ko01120);;Central carbon metabolism in cancer(ko05230);;Biosynthesis of plant hormones(ko01070);;Proximal tubule bicarbonate reclamation(ko04964);;Carbon fixation in photosynthetic organisms(ko00710);;Biosynthesis of terpenoids and steroids(ko01062);;Metabolic pathways(ko…	--	--	--	--	--	--	--	HMDB0000263	Organic compounds	Organic acids and derivatives	Organic phosphoric acids and derivatives	Phosphate esters	1005	138-08-9
meta_194	3,4-Dihydroxybenzeneacetic acid	9	9	9	9	9	9	158690	163630	196060	372190	501570	435420	--	--	--	--	--	--	--	--	--	--	--	--	--	--	--	--
meta_195	Vanillic acid	801240	702390	812300	1139100	1301600	921110	33992	38026	43805	65800	51092	49326	C06672	Aminobenzoate degradation(ko00627);;Microbial metabolism in diverse environments(ko01120)	--	--	--	--	--	--	--	HMDB0240266	Organic compounds	Benzenoids	Benzene and substituted derivatives	Benzoic acids and derivatives	19844	3943-74-6
meta_196	Homogentisic acid	9	9	9	9	9	9	233600	163200	170800	423470	686620	476960	C01161	Degradation of aromatic compounds(ko01220);;Microbial metabolism in diverse environments(ko01120);;Alcoholism(ko05034);;Tyrosine metabolism(ko00350);;Dopaminergic synapse(ko04728);;Styrene degradation(ko00643);;Amphetamine addiction(ko05031);;Ubiquinone and other terpenoid-quinone biosynthesis(ko00130);;Cocaine addiction(ko05030);;Metabolic pathways(ko01100)	--	--	--	--	--	--	--	HMDB0001336	Organic compounds	Benzenoids	Phenols	Benzenediols	547	102-32-9
meta_197	Isovanillic acid	92164	61194	103040	121490	60977	82389	319760	200350	277660	111850	69866	216150	--	--	--	--	--	--	--	--	--	HMDB0060003	Organic compounds	Benzenoids	Benzene and substituted derivatives	Benzoic acids and derivatives	12575	_
meta_198	Methyl 3,4-dihydroxybenzoate	26730	31571	41908	51512	60822	40383	9	8921	9	9183	7687	5997	--	--	--	--	--	--	--	--	--	--	--	--	--	--	--	--
meta_199	Norepinephrine	78666	67025	112820	171820	89047	79434	41618	60004	67415	22220	22551	36707	C00547	Adrenergic signaling in cardiomyocytes(ko04261);;Two-component system(ko02020);;Tyrosine metabolism(ko00350);;Quorum sensing(ko02024);;Taste transduction(ko04742);;Regulation of lipolysis in adipocytes(ko04923);;Synaptic vesicle cycle(ko04721);;Vascular smooth muscle contraction(ko04270);;Renin secretion(ko04924);;Neuroactive ligand-receptor interaction(ko04080);;Metabolic pathways(ko01100);;Sali…	--	--	--	--	--	--	--	--	--	--	--	--	--	--
meta_200	Pyridoxine	79753	60202	146000	181140	78793	75121	35559	70835	69707	23762	30937	39550	C00314	Metabolic pathways(ko01100);;Microbial metabolism in diverse environments(ko01120);;Vitamin B6 metabolism(ko00750)	--	--	--	--	--	--	--	--	--	--	--	--	--	--
meta_201	3-Methyl-L-Histidine	77372	64952	59657	85174	74459	82895	72233	50346	58197	47930	42855	55362	C01152	Metabolic pathways(ko01100);;Histidine metabolism(ko00340)	--	--	--	--	--	--	--	HMDB0000479	Organic compounds	Organic acids and derivatives	Carboxylic acids and derivatives	Amino acids, peptides, and analogues	64969	368-16-1
meta_202	DL-Glyceraldehyde-3-phosphate	15229	17194	16143	13008	8521.3	7433.4	20487	33661	25858	26703	14925	24967	--	--	--	--	--	--	--	--	--	--	--	--	--	--	--	--
meta_203	Tyramine (hydrochloride)	555690	566790	528140	545870	470680	511650	194150	249560	205140	209330	244770	212990	--	--	--	--	--	--	--	--	--	--	--	--	--	--	--	--
meta_204	Trans-Citridic acid	251030	243020	238020	250470	202630	210600	199060	192820	229810	297140	334570	366540	--	--	--	--	--	--	--	--	--	--	--	--	--	--	--	--
meta_205	Dehydroascorbic acid	172920	310730	217260	318020	532130	208800	9	21244	21938	39451	9	9	C05422	Glutathione metabolism(ko00480);;Metabolic pathways(ko01100);;Ascorbate and aldarate metabolism(ko00053)	--	--	--	--	--	--	--	HMDB0001264	Organic compounds	Organoheterocyclic compounds	Lactones	Gamma butyrolactones	440667	490-83-5
meta_206	Shikimic acid	325000	310360	288300	605890	468540	475360	10957	13859	33485	49402	31490	34550	C00493	Biosynthesis of alkaloids derived from shikimate pathway(ko01063);;Biosynthesis of phenylpropanoids(ko01061);;Overview of biosynthetic pathways(ko01010);;Biosynthesis of plant hormones(ko01070);;Biosynthesis of amino acids(ko01230);;Biosynthesis of secondary metabolites(ko01110);;Phenylalanine, tyrosine and tryptophan biosynthesis(ko00400);;Biosynthesis of plant secondary metabolites(ko01060);;Me…	--	--	--	--	--	--	--	--	--	--	--	--	--	--
meta_207	2-Methyl-3-oxoadipic acid	15503	18431	18778	200810	84568	21146	9	9	9	9	9	9	--	--	--	--	--	--	--	--	--	--	--	--	--	--	--	--
meta_208	L-Theanine	102480	375910	92197	71835	300080	61740	98148	391190	41371	26766	20200	35327	--	--	--	--	--	--	--	--	--	HMDB0034365	Organic compounds	Organic acids and derivatives	Carboxylic acids and derivatives	Amino acids, peptides, and analogues	439378	3081-61-6
meta_209	N-伪-Acetyl-L-ornithine	8550.8	9	9	37825	23870	18001	86664	52676	48840	130340	114660	96976	--	--	--	--	--	--	--	--	--	--	--	--	--	--	--	--
meta_210	L-Arginine	200840	162940	183420	781280	585340	305480	1176700	1096900	678440	2781300	2755200	1371400	C00062	Clavulanic acid biosynthesis(ko00331);;Central carbon metabolism in cancer(ko05230);;Biosynthesis of alkaloids derived from ornithine, lysine and nicotinic acid(ko01064);;Protein digestion and absorption(ko04974);;Metabolic pathways(ko01100);;Monobactam biosynthesis(ko00261);;Biosynthesis of various secondary metabolites - part 3(ko00997);;Overview of biosynthetic pathways(ko01010);;Amyotrophic l…	--	--	--	--	--	--	--	HMDB0062762	Organic compounds	Organic acids and derivatives	Carboxylic acids and derivatives	Amino acids, peptides, and analogues	1549073	_
meta_211	N-Methyltryptamine	9	9	9	130020	126180	59771	245460	218070	171210	59816	47920	116960	C06213	Tryptophan metabolism(ko00380);;Metabolic pathways(ko01100)	--	--	--	--	--	--	--	--	--	--	--	--	--	--
meta_212	N-Acetyl-L-Aspartic Acid	71104	60174	56568	124480	115040	104860	72862	63185	48427	54823	70189	43179	C01042	Metabolic pathways(ko01100);;Alanine, aspartate and glutamate metabolism(ko00250)	--	--	--	--	--	--	--	--	--	--	--	--	--	--
meta_213	7-Methoxycoumarin	6968.6	9837.9	10720	50229	9231.4	19123	54034	97741	91693	111850	106950	128520	--	--	--	--	--	--	--	--	--	HMDB0029758	Organic compounds	Phenylpropanoids and polyketides	Coumarins and derivatives	_	10748	531-59-9
meta_214	2-Isopropylmalic Acid	114820	92612	137900	218260	155940	176960	34187	37280	36894	101340	118040	102040	C02504	Pyruvate metabolism(ko00620);;Metabolic pathways(ko01100);;Valine, leucine and isoleucine biosynthesis(ko00290);;Biosynthesis of amino acids(ko01230);;Biosynthesis of secondary metabolites(ko01110);;2-Oxocarboxylic acid metabolism(ko01210)	--	--	--	--	--	--	--	HMDB0000402	Organic compounds	Lipids and lipid-like molecules	Fatty Acyls	Fatty acids and conjugates	5280523	49601-06-1
meta_215	Serotonin	2054000	2234100	2683600	1244000	1378800	1650900	924810	1057100	377800	409810	539880	686120	C00780	Biosynthesis of alkaloids derived from shikimate pathway(ko01063);;Serotonergic synapse(ko04726);;Axon regeneration(ko04361);;Taste transduction(ko04742);;Tryptophan metabolism(ko00380);;Inflammatory mediator regulation of TRP channels(ko04750);;Serotonin receptor agonists/antagonists(ko07211);;Gap junction(ko04540);;cAMP signaling pathway(ko04024);;Synaptic vesicle cycle(ko04721);;Neuroactive li…	--	--	--	--	--	--	--	--	--	--	--	--	--	--
meta_216	N-Hydroxytryptamine	1954200	2135000	2633400	1195600	1308100	1347600	920370	949740	393880	343010	453340	595620	--	--	--	--	--	--	--	--	--	--	--	--	--	--	--	--
meta_217	Esculetin	26606	21074	52865	33202	29987	20229	19161	28894	34758	18069	31546	9	C09263	Biosynthesis of phenylpropanoids(ko01061)	--	--	--	--	--	--	--	HMDB0030819	Organic compounds	Phenylpropanoids and polyketides	Coumarins and derivatives	Hydroxycoumarins	5281416	305-01-1
meta_218	5,7-Dihydroxychromone	16197	29066	22359	15310	19723	12750	8056.6	8123.7	8457.3	11654	8206.7	9997.3	--	--	--	--	--	--	--	--	--	--	--	--	--	--	--	--
meta_219	Daphnetin	9	9	9	9	9	9	252460	297380	436290	240660	188200	211070	--	--	--	--	--	--	--	--	--	HMDB0130547	Organic compounds	Phenylpropanoids and polyketides	Coumarins and derivatives	Hydroxycoumarins	5280569	_
meta_220	L-Gulono-1,4-Lactone	20037	17313	19820	34639	15204	23574	76849	56135	101350	26221	26137	27997	C01040	Ascorbate and aldarate metabolism(ko00053);;Metabolic pathways(ko01100)	--	--	--	--	--	--	--	HMDB0003466	Organic compounds	Organoheterocyclic compounds	Lactones	Gamma butyrolactones	439373	1128-23-0
meta_221	4-Methoxycinnamic acid	118920	119720	127110	139590	125880	134330	47555	43574	41379	81049	125230	88415	--	--	--	--	--	--	--	--	--	HMDB0002040	Organic compounds	Phenylpropanoids and polyketides	Cinnamic acids and derivatives	Cinnamic acids	699414	943-89-5
meta_222	p-Coumaric acid methyl ester	65064	71912	87766	100060	97220	99985	29645	31593	23022	49952	59499	52193	--	--	--	--	--	--	--	--	--	--	--	--	--	--	--	--
meta_223	Trans-4-Hydroxycinnamic acid Methyl Ester	164900	130110	170790	208240	175930	169550	68365	58924	58317	119280	154880	124390	--	--	--	--	--	--	--	--	--	--	--	--	--	--	--	--
meta_224	D-Glucosamine	3322600	2218300	2024300	2454300	1545600	1987100	2129100	3289400	1927200	1395200	1778100	1925900	C00329	Amino sugar and nucleotide sugar metabolism(ko00520);;Phosphotransferase system (PTS)(ko02060);;Metabolic pathways(ko01100)	--	--	--	--	--	--	--	HMDB0030091	Organic compounds	Organic oxygen compounds	Organooxygen compounds	Carbohydrates and carbohydrate conjugates	441477	14257-69-3
meta_225	Caffeic acid	84322	87682	175740	106580	93502	27334	44865	62770	41660	53589	55934	52389	C01197	Metabolic pathways(ko01100);;Degradation of aromatic compounds(ko01220);;Biosynthesis of phenylpropanoids(ko01061);;Biosynthesis of secondary metabolites(ko01110);;Phenylpropanoid biosynthesis(ko00940)	--	--	--	--	--	--	--	HMDB0003501	Organic compounds	Phenylpropanoids and polyketides	Cinnamic acids and derivatives	Hydroxycinnamic acids and derivatives	1549111	4361-87-9
meta_226	Inositol*	1651300	1513300	1686500	1581000	1384100	1438200	617140	682730	488070	1358800	1226200	1423500	--	--	--	--	--	--	--	--	--	--	--	--	--	--	--	--
meta_227	D-Fructose*	1504400	1419000	2376300	2406700	1949300	1476200	186190	244210	225870	286420	381490	526930	--	--	--	--	--	--	--	--	--	--	--	--	--	--	--	--
meta_228	D-Mannose*	866940	760290	1717400	1429000	1379300	821490	93820	169910	9	122870	9	9	--	--	--	--	--	--	--	--	--	--	--	--	--	--	--	--
meta_229	D-Galactose*	1248300	1070100	1520400	1431900	1423600	1174900	194000	220880	186980	253770	279460	269610	--	--	--	--	--	--	--	--	--	--	--	--	--	--	--	--
meta_230	D-Glucose*	1546000	1441300	2709200	2205000	2110000	1409100	233270	349530	207180	380830	298520	267470	--	--	--	--	--	--	--	--	--	--	--	--	--	--	--	--
meta_231	Propylparaben	5414.5	8510.5	4994.9	4745.3	5101.7	5231.5	4015	3627.5	4396	5120.5	5198.4	6473.4	--	--	--	--	--	--	--	--	--	--	--	--	--	--	--	--
meta_232	coniferyl alcohol	17280	16175	25443	9829.5	8084.5	1738.2	28496	25331	36899	19115	15600	14464	C00590	Metabolic pathways(ko01100);;Biosynthesis of various secondary metabolites - part 2(ko00998);;Biosynthesis of phenylpropanoids(ko01061);;Phenylpropanoid biosynthesis(ko00940);;Biosynthesis of secondary metabolites(ko01110)	--	--	--	--	--	--	--	HMDB0012915	Organic compounds	Benzenoids	Phenols	Methoxyphenols	1549095	32811-40-8
meta_233	5-AcetylSalicylic acid	44269	62896	55744	46871	51800	61710	9	9	9	9	9	9	--	--	--	--	--	--	--	--	--	--	--	--	--	--	--	--
meta_234	4-hydroxy-5-(2-oxo-l-pyrrolidinyl)-benzoic Acid	2820800	2566400	3313000	3885900	3485300	3666300	2302900	2437900	2469500	3976300	4231700	2916700	--	--	--	--	--	--	--	--	--	--	--	--	--	--	--	--
meta_235	L-Tyrosine	8544800	6293200	9609600	11172000	11169000	11198000	7073600	6892700	6088400	11370000	12327000	8486900	C00082	Alcoholism(ko05034);;Betalain biosynthesis(ko00965);;Central carbon metabolism in cancer(ko05230);;Isoquinoline alkaloid biosynthesis(ko00950);;Cocaine addiction(ko05030);;Phenylalanine metabolism(ko00360);;Glucosinolate biosynthesis(ko00966);;Metabolic pathways(ko01100);;Novobiocin biosynthesis(ko00401);;2-Oxocarboxylic acid metabolism(ko01210);;Overview of biosynthetic pathways(ko01010);;Parkin…	--	--	--	--	--	--	--	--	--	--	--	--	--	--
meta_236	2',4'-Dihydroxy-6'-methoxyacetophenone	9	9	9	9	9	9	168450	382570	465940	181880	249160	201090	--	--	--	--	--	--	--	--	--	--	--	--	--	--	--	--
meta_237	Syringaldehyde; 4-Hydroxy-3,5-Dimethoxybenzaldehyde	25046	20210	28864	17268	19644	7568.9	298090	262750	335710	235710	182210	171710	--	--	--	--	--	--	--	--	--	--	--	--	--	--	--	--
meta_238	D-Sorbitol*	23229	33122	24006	76401	73376	71588	84333	129240	93397	41363	13358	19830	--	--	--	--	--	--	--	--	--	--	--	--	--	--	--	--
meta_239	Dulcitol*	21403	39317	37998	63599	79919	75984	89072	118330	90619	37898	11929	26584	--	--	--	--	--	--	--	--	--	--	--	--	--	--	--	--
meta_240	D-Mannitol*	22313	12816	7302.3	28354	35466	30378	56767	106930	63576	38641	11436	23263	--	--	--	--	--	--	--	--	--	--	--	--	--	--	--	--
meta_241	Methyl vanillate	2398600	1912100	2178500	3507300	3563300	2952100	5648.9	8420.9	5165.6	10173	12674	13054	--	--	--	--	--	--	--	--	--	--	--	--	--	--	--	--
meta_242	2,6-Dimethoxybenzoic Acid	56436	34630	48254	60886	86113	46530	9	9	9	9	9	9	--	--	--	--	--	--	--	--	--	--	--	--	--	--	--	--
meta_243	Veratric acid	55432	47898	44573	74125	81503	57742	9	9	9	9	9	9	--	--	--	--	--	--	--	--	--	HMDB0059763	Organic compounds	Benzenoids	Benzene and substituted derivatives	Benzoic acids and derivatives	7121	_
meta_244	Allitol*	49893	46175	55611	82392	97752	126180	192140	504380	159470	70908	35848	45184	--	--	--	--	--	--	--	--	--	--	--	--	--	--	--	--
meta_245	4-Pyridoxic acid	307490	294510	311560	656350	595440	665040	8895.3	13144	7486	16850	15573	15920	C00847	Microbial metabolism in diverse environments(ko01120);;Vitamin B6 metabolism(ko00750);;Metabolic pathways(ko01100)	--	--	--	--	--	--	--	--	--	--	--	--	--	--
meta_246	2,4,6-Trihydroxybenzoic Acid methyl ester	9371.8	7168.7	8615.7	16056	16864	14946	9	9	9	9	9	9	--	--	--	--	--	--	--	--	--	HMDB0029650	Organic compounds	Benzenoids	Benzene and substituted derivatives	Benzoic acids and derivatives	76600	3147-39-5
meta_247	O-Phosphocholine	126130	244210	143850	95661	97787	83432	699930	561580	370970	185260	120300	193730	C00588	Choline metabolism in cancer(ko05231);;Metabolic pathways(ko01100);;Glycerophospholipid metabolism(ko00564)	--	--	--	--	--	--	--	HMDB0001565	Organic compounds	Organic nitrogen compounds	Organonitrogen compounds	Quaternary ammonium salts	1014	3616-04-04
meta_248	4-Hydroxy-3,5-dimethoxybenzyl alcohol	18138	29819	29825	22505	29627	21799	9	9	9	9	9	9	--	--	--	--	--	--	--	--	--	--	--	--	--	--	--	--
meta_249	3-Phospho-D-glyceric acid	148360	175110	155000	71202	110800	116210	24985	29769	27272	20764	18468	21806	C00197	Glycerolipid metabolism(ko00561);;Biosynthesis of alkaloids derived from shikimate pathway(ko01063);;Overview of biosynthetic pathways(ko01010);;Methane metabolism(ko00680);;Carbon metabolism(ko01200);;Glyoxylate and dicarboxylate metabolism(ko00630);;Biosynthesis of amino acids(ko01230);;Biosynthesis of secondary metabolites(ko01110);;Biosynthesis of plant secondary metabolites(ko01060);;Glucago…	--	--	--	--	--	--	--	HMDB0060180	Organic compounds	Organic oxygen compounds	Organooxygen compounds	Carbohydrates and carbohydrate conjugates	439183	3443-58-1
meta_250	Angelicin	9	9	9	9	9	9	500720	445500	600160	375630	239350	305930	C01753	Biosynthesis of secondary metabolites(ko01110);;Biosynthesis of plant secondary metabolites(ko01060);;Biosynthesis of phenylpropanoids(ko01061);;Biosynthesis of terpenoids and steroids(ko01062);;Metabolic pathways(ko01100);;Steroid biosynthesis(ko00100)	--	--	--	--	--	--	--	HMDB0000852	Organic compounds	Lipids and lipid-like molecules	Steroids and steroid derivatives	Stigmastanes and derivatives	222284	83-46-5
meta_251	Psoralen	9	9	9	9	9	9	525710	439910	605520	377470	221050	318370	C09305	Biosynthesis of secondary metabolites(ko01110);;Biosynthesis of phenylpropanoids(ko01061)	--	--	--	--	--	--	--	--	--	--	--	--	--	--
meta_252	Undecylic Acid	9	9	9	9	9	9	98802	100270	108100	117840	107820	128500	--	--	LMFA01010011	Undecylic acid	undecanoic acid	Hendecanoic acid; C11:0	Fatty Acyls [FA]	Fatty Acids and Conjugates [FA01]	Straight chain fatty acids [FA0101]	HMDB0000947	Organic compounds	Lipids and lipid-like molecules	Fatty Acyls	Fatty acids and conjugates	8180	112-37-8
meta_253	3-Indoleacrylic acid	3368500	3009400	3338300	4824900	3996500	3673700	18366000	18796000	12909000	15835000	17159000	14242000	--	--	--	--	--	--	--	--	--	HMDB0000734	Organic compounds	Organoheterocyclic compounds	Indoles and derivatives	Indoles	5375048	29953-71-7
meta_254	1-Hydroxy-2-Naphthoate	9	9	9	9	9	9	18548	25369	18615	18260	26905	21124	C03203	Metabolic pathways(ko01100);;Polycyclic aromatic hydrocarbon degradation(ko00624);;Degradation of aromatic compounds(ko01220);;Microbial metabolism in diverse environments(ko01120);;Naphthalene degradation(ko00626)	--	--	--	--	--	--	--	--	--	--	--	--	--	--
meta_255	N-Acetyl-L-Glutamine	263160	178140	272670	128810	133550	127700	138440	165100	141590	134440	166690	209650	--	--	--	--	--	--	--	--	--	HMDB0006029	Organic compounds	Organic acids and derivatives	Carboxylic acids and derivatives	Amino acids, peptides, and analogues	182230	2490-97-3
meta_256	Azelaic acid	208670	176990	173340	128040	135130	140300	196660	191740	233660	283380	330480	325070	--	--	LMFA01170054	Azelaic acid	Nonanedioic acid	-	Fatty Acyls [FA]	Fatty Acids and Conjugates [FA01]	Dicarboxylic acids [FA0117]	--	--	--	--	--	--	--
meta_257	Eucommiol	14695	22062	20452	14224	15064	11440	22769	18465	20137	37208	38487	38725	--	--	--	--	--	--	--	--	--	--	--	--	--	--	--	--
meta_258	N6-Acetyl-L-lysine	28775	32568	28323	42153	31778	28688	39261	48660	36812	60235	48106	46574	C02727	Metabolic pathways(ko01100);;Lysine degradation(ko00310)	--	--	--	--	--	--	--	HMDB0000206	Organic compounds	Organic acids and derivatives	Carboxylic acids and derivatives	Amino acids, peptides, and analogues	92832	692-04-6
meta_259	N-Glycyl-L-leucine*	165860	100900	300900	734960	317020	192300	45800	53611	47055	64006	91780	85123	--	--	--	--	--	--	--	--	--	--	--	--	--	--	--	--
meta_260	L-Glycyl-L-isoleucine*	172880	112370	310390	710730	328780	216200	42052	48261	46857	69495	90699	74000	--	--	--	--	--	--	--	--	--	--	--	--	--	--	--	--
meta_261	Homoarginine	24932	19723	25739	40152	38068	29289	31054	51876	40115	72269	74776	45259	--	--	--	--	--	--	--	--	--	HMDB0000670	Organic compounds	Organic acids and derivatives	Carboxylic acids and derivatives	Amino acids, peptides, and analogues	9085	156-86-5
meta_262	Arginine methyl ester	163530	190690	175180	198540	212300	199040	303750	171990	137310	279420	352830	353690	--	--	--	--	--	--	--	--	--	--	--	--	--	--	--	--
meta_263	N-Monomethyl-L-arginine	115390	182930	216290	216320	190000	226760	317980	186070	128620	343040	326900	314190	--	--	--	--	--	--	--	--	--	HMDB0029416	Organic compounds	Organic acids and derivatives	Carboxylic acids and derivatives	Amino acids, peptides, and analogues	132862	17035-90-4
meta_264	Trimethyllysine	318030	311760	307320	560940	483340	537850	211060	234610	200930	434410	529650	414960	C03793	Lysine degradation(ko00310);;Metabolic pathways(ko01100)	--	--	--	--	--	--	--	HMDB0001325	Organic compounds	Organic acids and derivatives	Carboxylic acids and derivatives	Amino acids, peptides, and analogues	440120	19253-88-4
meta_265	N-Acetyl-L-glutamic acid	228700	367800	220720	389950	286040	291060	23516	33699	15428	44295	54706	61160	C00624	Arginine biosynthesis(ko00220);;Metabolic pathways(ko01100);;2-Oxocarboxylic acid metabolism(ko01210);;Biosynthesis of secondary metabolites(ko01110);;Biosynthesis of amino acids(ko01230)	--	--	--	--	--	--	--	HMDB0001138	Organic compounds	Organic acids and derivatives	Carboxylic acids and derivatives	Amino acids, peptides, and analogues	70914	1188-37-0
meta_266	3-Indolepropionic acid	9	9	9	4535.8	3511	9	11166	14662	7886.8	14025	15823	15729	--	--	--	--	--	--	--	--	--	HMDB0002302	Organic compounds	Organoheterocyclic compounds	Indoles and derivatives	Indolyl carboxylic acids and derivatives	3744	830-96-6
meta_267	5-Hydroxyquinoline	9	9	9	9	9	9	76594	109750	97075	53337	33464	41539	--	--	--	--	--	--	--	--	--	--	--	--	--	--	--	--
meta_268	2,6-Diaminooimelic acid	6906	11517	11728	7122.8	7845.1	6241.1	50336	57291	60674	38939	28985	41950	--	--	--	--	--	--	--	--	--	--	--	--	--	--	--	--
meta_269	2-Oxo-3,4-dihydro-1H-quinoline-3-carboxylic acid	63249	81923	82474	72574	50072	52874	101710	165840	88654	171120	132940	101820	--	--	--	--	--	--	--	--	--	--	--	--	--	--	--	--
meta_270	Citric Acid*	7805100	7078600	7716100	9159100	8805500	14097000	12588000	8906100	14298000	7326300	6393900	7866100	--	--	--	--	--	--	--	--	--	--	--	--	--	--	--	--
meta_271	Isocitric Acid*	2875900	3353600	3064600	4259400	4149800	5015100	7072400	5555100	6739800	4407200	4257000	5226000	--	--	--	--	--	--	--	--	--	--	--	--	--	--	--	--
meta_272	Isoscopoletin (6-Hydroxy-7-Methoxycoumarin)	9	9	9	72449	19415	15886	344570	688690	578000	470000	374610	455600	--	--	--	--	--	--	--	--	--	--	--	--	--	--	--	--
meta_273	Quinic Acid	4191600	3709700	4691200	3180200	3233200	2940700	9	9	9	11817	12130	13849	C00296	Phenylalanine, tyrosine and tryptophan biosynthesis(ko00400);;Metabolic pathways(ko01100)	--	--	--	--	--	--	--	HMDB0042004	Organic compounds	Organoheterocyclic compounds	Quinolines and derivatives	_	7060	91-63-4
meta_274	N-(4-Aminobutyl)benzamide	71058	69634	68835	63714	62712	64258	1722600	1515400	1280800	3654300	4938200	3936300	--	--	--	--	--	--	--	--	--	--	--	--	--	--	--	--
meta_275	D-Galacturonic acid*	108860	110910	137340	117740	136550	123070	9	9	9	24973	29955	25766	--	--	--	--	--	--	--	--	--	--	--	--	--	--	--	--
meta_276	D-Glucoronic acid*	121040	108420	125780	126210	133790	128570	7131	11076	7314.2	21258	30913	22120	--	--	--	--	--	--	--	--	--	--	--	--	--	--	--	--
meta_277	Isoferulic Acid*	602820	661900	1094200	740040	444020	159180	98612	82225	80426	89528	91518	53593	--	--	--	--	--	--	--	--	--	--	--	--	--	--	--	--
meta_278	Methyl caffeate	9	9	9	9	9	9	319880	410930	191040	137230	97794	269090	--	--	--	--	--	--	--	--	--	--	--	--	--	--	--	--
meta_279	Ferulic acid*	966840	858720	1586700	989760	588650	230690	140110	93076	134100	152310	123880	136580	--	--	--	--	--	--	--	--	--	--	--	--	--	--	--	--
meta_280	D-Pinitol	59482	77873	58194	82591	89762	75223	9	9	9	3543.1	5691.8	4260.4	--	--	--	--	--	--	--	--	--	--	--	--	--	--	--	--
meta_281	Caffeine	134380	362210	63670	79846	184450	43593	91928	273070	44847	24924	19591	43775	C07481	Metabolic pathways(ko01100);;Biosynthesis of alkaloids derived from histidine and purine(ko01065);;Caffeine metabolism(ko00232);;Microbial metabolism in diverse environments(ko01120);;Biosynthesis of plant secondary metabolites(ko01060);;Biosynthesis of secondary metabolites(ko01110)	--	--	--	--	--	--	--	--	--	--	--	--	--	--
meta_282	Dimethyl phthalate	288010	282730	285640	310760	339450	257390	113250	150810	149480	191390	272120	236130	--	--	--	--	--	--	--	--	--	--	--	--	--	--	--	--
meta_283	3-Methyl-4,8-dihydroxy-3,4-dihydroisocoumarin	66289	40758	54124	41189	48986	59330	9	9	9	4235	4177.9	9	--	--	--	--	--	--	--	--	--	HMDB0030765	Organic compounds	Organoheterocyclic compounds	Benzopyrans	2-benzopyrans	169539	70287-70-6
meta_284	L-Tyrosine methyl ester	109590	107350	109140	193190	131210	152820	23966	23462	26119	29855	30331	26247	--	--	--	--	--	--	--	--	--	HMDB0029217	Organic compounds	Organic acids and derivatives	Carboxylic acids and derivatives	Amino acids, peptides, and analogues	70652	1080-06-4
meta_285	Gluconic acid	2261000	2238800	2256600	2143000	2426400	2108500	711300	768800	726360	1523500	1778900	1538400	--	--	--	--	--	--	--	--	--	--	--	--	--	--	--	--
meta_286	Ethyl Vanillate	19371	13921	11126	19011	14010	16065	9	9	9	9	9	9	--	--	--	--	--	--	--	--	--	--	--	--	--	--	--	--
meta_287	Xanthoxylin	9	9	9	9	9	9	2248100	2110100	1833300	1399300	1476900	2703300	--	--	--	--	--	--	--	--	--	--	--	--	--	--	--	--
meta_288	syringic acid	7892.2	9	5431.2	9	3300.5	9	44795	34742	32025	19342	25213	31605	C10833	Microbial metabolism in diverse environments(ko01120);;Aminobenzoate degradation(ko00627)	--	--	--	--	--	--	--	--	--	--	--	--	--	--
meta_289	4-Hydroxy-3-methoxymandelate	28765	39087	33393	20447	24967	19195	93418	136750	70006	275130	243040	253700	C05584	Tyrosine metabolism(ko00350);;Metabolic pathways(ko01100)	--	--	--	--	--	--	--	HMDB0000291	Organic compounds	Benzenoids	Phenols	Methoxyphenols	736172	1955-10-07
meta_290	Methyl 3-O-Methyl Gallate	43398	32659	43438	57568	62605	33880	19260	24502	24663	16853	9	9	--	--	--	--	--	--	--	--	--	--	--	--	--	--	--	--
meta_291	Dictamnine	9	9	9	9	9	9	73893	45831	18277	13521	11154	15097	C10660	Biosynthesis of alkaloids derived from shikimate pathway(ko01063)	--	--	--	--	--	--	--	--	--	--	--	--	--	--
meta_292	D-Erythrose-4-phosphate	44736	41443	60219	30830	30946	32843	16848	14010	17048	15619	8766.4	11383	C00279	Carbon metabolism(ko01200);;Carbon fixation in photosynthetic organisms(ko00710);;Biosynthesis of various secondary metabolites - part 2(ko00998);;Metabolic pathways(ko01100);;Biosynthesis of secondary metabolites(ko01110);;Biosynthesis of amino acids(ko01230);;Biosynthesis of plant hormones(ko01070);;Biosynthesis of plant secondary metabolites(ko01060);;Phenylalanine, tyrosine and tryptophan bio…	--	--	--	--	--	--	--	HMDB0001321	Organic compounds	Organic oxygen compounds	Organooxygen compounds	Carbohydrates and carbohydrate conjugates	122357	585-18-2
meta_293	Camalexin	9	9	9	9	9	9	25202	22206	23446	22205	33337	36319	--	--	--	--	--	--	--	--	--	--	--	--	--	--	--	--
meta_294	Dodecanoic acid (Lauric acid)	184560	211330	223200	145050	113650	119710	115880	73520	89055	123030	173370	150400	--	--	--	--	--	--	--	--	--	--	--	--	--	--	--	--
meta_295	L-Alanyl-L-leucine	70298	84412	79692	104540	117080	122090	24218	26030	19308	16132	22764	28401	--	--	--	--	--	--	--	--	--	HMDB0028691	Organic compounds	Organic acids and derivatives	Carboxylic acids and derivatives	Amino acids, peptides, and analogues	96801	3303-34-2
meta_296	NG,NG-Dimethyl-L-arginine	273290	343230	334860	359400	322890	367870	283840	229600	187590	193490	169720	145870	--	--	--	--	--	--	--	--	--	HMDB0001539	Organic compounds	Organic acids and derivatives	Carboxylic acids and derivatives	Amino acids, peptides, and analogues	123831	30315-93-6
meta_297	Spermine	17813000	17495000	17354000	19232000	18072000	18178000	16044000	15647000	16525000	14197000	13884000	14505000	C00750	Bile secretion(ko04976);;Metabolic pathways(ko01100);;Glutathione metabolism(ko00480);;beta-Alanine metabolism(ko00410);;Pantothenate and CoA biosynthesis(ko00770);;Arginine and proline metabolism(ko00330)	--	--	--	--	--	--	--	--	--	--	--	--	--	--
meta_298	1-Methoxy-indole-3-acetamide	14487000	12721000	14147000	18188000	17377000	18509000	46975000	47011000	43501000	43848000	47756000	44040000	--	--	--	--	--	--	--	--	--	--	--	--	--	--	--	--
meta_299	L-Tryptophan	1400800	1235000	1353000	1795100	1594800	1448800	10481000	12654000	8844200	10118000	10421000	8286300	C00078	Tryptophan metabolism(ko00380);;Overview of biosynthetic pathways(ko01010);;2-Oxocarboxylic acid metabolism(ko01210);;Biosynthesis of alkaloids derived from shikimate pathway(ko01063);;Biosynthesis of various secondary metabolites - part 2(ko00998);;Aminoacyl-tRNA biosynthesis(ko00970);;Biosynthesis of plant secondary metabolites(ko01060);;Phenylalanine, tyrosine and tryptophan biosynthesis(ko004…	--	--	--	--	--	--	--	--	--	--	--	--	--	--
meta_300	Methoxyindoleacetic acid	182870	149450	191250	217970	201890	218860	993350	1131900	758910	960890	981200	790390	C05660	Tryptophan metabolism(ko00380)	--	--	--	--	--	--	--	HMDB0004096	Organic compounds	Organoheterocyclic compounds	Indoles and derivatives	Indolyl carboxylic acids and derivatives	18986	3471-31-6
meta_301	Indole-3-lactic acid	19037	17356	24918	17245	13694	20179	9	9	9	9	9	9	--	--	--	--	--	--	--	--	--	HMDB0000671	Organic compounds	Organoheterocyclic compounds	Indoles and derivatives	Indolyl carboxylic acids and derivatives	676157	7417-65-4
meta_302	D-Panthenol	167530	281450	206610	82378	118800	96876	109730	44197	108070	155080	233600	55242	C05944	Pantothenate and CoA biosynthesis(ko00770)	--	--	--	--	--	--	--	HMDB0004231	Organic compounds	Organic oxygen compounds	Organooxygen compounds	Alcohols and polyols	131204	81-13-0
meta_303	Scoparone (6,7-Dimethoxycoumarin)	9	9	9	17645	9	9	426160	741190	766720	578040	393150	488460	--	--	--	--	--	--	--	--	--	--	--	--	--	--	--	--
meta_304	Clove chromone	16659	9	170340	38715	55628	51502	11869	8393.2	6840.7	16210	13109	14353	--	--	--	--	--	--	--	--	--	--	--	--	--	--	--	--
meta_305	5,7-Dimethoxycoumarin (Limettin)(Citropten)	31307	9667.3	301990	53420	101210	91408	8934.2	12808	10638	18968	22612	22406	--	--	--	--	--	--	--	--	--	--	--	--	--	--	--	--
meta_306	2,4-Di-Tert-Butylphenol	312640	339570	356400	302520	299990	350320	83663	105470	101310	154490	247650	182120	--	--	--	--	--	--	--	--	--	HMDB0013816	Organic compounds	Benzenoids	Benzene and substituted derivatives	Phenylpropanes	7311	96-76-4
meta_307	2,6-Di-tert-butylphenol	394780	421940	372190	403940	353120	380700	133460	166600	136950	201650	281620	210170	--	--	--	--	--	--	--	--	--	--	--	--	--	--	--	--
meta_308	S-(2-Carboxypropyl)cysteine	5997.7	10479	9379.5	7764.6	7353.7	12984	15884	18372	14325	19885	27386	23231	--	--	--	--	--	--	--	--	--	HMDB0030411	Organic compounds	Organic acids and derivatives	Carboxylic acids and derivatives	Amino acids, peptides, and analogues	14889929	66512-75-2
meta_309	N-Acetyl-L-phenylalanine	4305900	3889900	3845000	2297500	2512200	2372000	4689900	6158800	6561000	6311900	5373600	5546900	C03519	Phenylalanine metabolism(ko00360);;Metabolic pathways(ko01100)	--	--	--	--	--	--	--	--	--	--	--	--	--	--
meta_310	3-[(1-Carboxyvinyl)oxy]benzoic Acid	299980	370640	472300	249180	297200	280740	9	16172	14728	24422	20845	12878	--	--	--	--	--	--	--	--	--	--	--	--	--	--	--	--
meta_311	Methyl ferulate	260730	294360	273410	363650	360210	337990	9	9	9	9	9	9	--	--	--	--	--	--	--	--	--	--	--	--	--	--	--	--
meta_312	Sinapinaldehyde	24610	33508	23218	29024	47472	18986	245850	249210	328520	238720	151930	200480	--	--	--	--	--	--	--	--	--	--	--	--	--	--	--	--
meta_313	D-Galactaric acid	9	228330	293530	9	9	9	732150	777190	877790	203360	168210	230040	C00879	Metabolic pathways(ko01100);;Ascorbate and aldarate metabolism(ko00053)	--	--	--	--	--	--	--	HMDB0000639	Organic compounds	Organic oxygen compounds	Organooxygen compounds	Carbohydrates and carbohydrate conjugates	3037582	526-99-8
meta_314	D-Saccharic acid	454940	548510	441200	423460	698160	584200	9	9	9	97655	157550	114990	C00818	Metabolic pathways(ko01100);;Ascorbate and aldarate metabolism(ko00053)	--	--	--	--	--	--	--	HMDB0000663	Organic compounds	Organic oxygen compounds	Organooxygen compounds	Carbohydrates and carbohydrate conjugates	33037	87-73-0
meta_315	Sinapyl alcohol	99766	91923	79266	122460	96277	71795	326840	208660	350000	174660	142380	114280	C02325	Metabolic pathways(ko01100);;Biosynthesis of phenylpropanoids(ko01061);;Phenylpropanoid biosynthesis(ko00940);;Biosynthesis of secondary metabolites(ko01110)	--	--	--	--	--	--	--	HMDB0013070	Organic compounds	Benzenoids	Phenols	Methoxyphenols	5280507	537-33-7
meta_316	Jasmonic acid	253890	345000	261590	91295	99042	123170	143370	180740	176430	191210	309830	210090	C08491	alpha-Linolenic acid metabolism(ko00592);;Biosynthesis of plant hormones(ko01070);;Biosynthesis of secondary metabolites(ko01110);;Biosynthesis of plant secondary metabolites(ko01060);;Plant hormone signal transduction(ko04075);;Metabolic pathways(ko01100)	LMFA02020001	Jasmonic acid	(1R,2R)-3-oxo-2-(pent-2Z-enyl)-cyclopentaneacetic acid	(-)-Jasmonic acid; (3R,7R)-Jasmonic acid	Fatty Acyls [FA]	Octadecanoids [FA02]	Jasmonic acids [FA0202]	--	--	--	--	--	--	--
meta_317	2-Deoxyribose-1-phosphate*	45569	79977	56827	33067	32156	32496	9	55959	9	60000	63632	73157	--	--	--	--	--	--	--	--	--	--	--	--	--	--	--	--
meta_318	2-Deoxyribose-5'-phosphate*	48498	38238	26906	30559	31775	23509	26957	46304	34164	52737	41616	40300	--	--	--	--	--	--	--	--	--	--	--	--	--	--	--	--
meta_319	Tridecanoic Acid	2466.7	2110.4	9	1157.2	9	1011.5	1283.3	1253.1	1759.3	1425.8	1791.7	1740.3	--	--	LMFA01010013	Tridecylic acid	tridecanoic acid	C13:0	Fatty Acyls [FA]	Fatty Acids and Conjugates [FA01]	Straight chain fatty acids [FA0101]	--	--	--	--	--	--	--
meta_320	Dictangustine A	9	9	9	3840.5	4026.6	3330.5	47426	42336	31239	51748	36479	37825	--	--	--	--	--	--	--	--	--	--	--	--	--	--	--	--
meta_321	Robustine	80863	62571	64338	55272	74885	61816	9	9	9	9	9	9	--	--	--	--	--	--	--	--	--	--	--	--	--	--	--	--
meta_322	8-Methoxypsoralen	9	9	9	6206.9	6369.5	4880.5	230660	266840	223650	287800	201650	210760	--	--	--	--	--	--	--	--	--	HMDB0014693	Organic compounds	Phenylpropanoids and polyketides	Coumarins and derivatives	Furanocoumarins	4114	298-81-7
meta_323	Bergapten	9	9	9	9	9	9	8136.1	10970	5772.3	11278	5965.3	8559.9	C01557	Biosynthesis of phenylpropanoids(ko01061);;Biosynthesis of secondary metabolites(ko01110)	--	--	--	--	--	--	--	HMDB0030637	Organic compounds	Phenylpropanoids and polyketides	Coumarins and derivatives	Furanocoumarins	2355	484-20-8
meta_324	N-Acetyl-L-Arginine	23238	23479	29607	62748	63262	42754	9208.4	7963.8	7063.9	10894	10271	11298	--	--	--	--	--	--	--	--	--	HMDB0004620	Organic compounds	Organic acids and derivatives	Carboxylic acids and derivatives	Amino acids, peptides, and analogues	67427	155-84-0
meta_325	Undecanedioic acid	20020	23792	22868	15150	18401	18128	19837	21298	20854	23527	27769	26194	--	--	LMFA01170007	Undecanedioic acid	Undecanedioic acid	Undecandioic acid; 1,11-Undecanedioic acid	Fatty Acyls [FA]	Fatty Acids and Conjugates [FA01]	Dicarboxylic acids [FA0117]	--	--	--	--	--	--	--
meta_326	12-Hydroxydodecanoic acid	9110.9	9870.3	852.86	2333.1	9688.1	5822.5	1791400	1878400	1772600	2326900	2768300	2587500	--	--	--	--	--	--	--	--	--	HMDB0002059	Organic compounds	Organic acids and derivatives	Hydroxy acids and derivatives	Medium-chain hydroxy acids and derivatives	79034	505-95-3
meta_327	5-L-Glutamyl-L-amino acid	17382	19247	14932	11644	13804	14294	45013	40395	20370	28345	30446	38335	--	--	--	--	--	--	--	--	--	--	--	--	--	--	--	--
meta_328	N-Acetyl-5-hydroxytryptamine	53160	44137	44815	84661	56934	73982	29595	30497	26037	37614	29969	40825	C00978	Tryptophan metabolism(ko00380);;Metabolic pathways(ko01100)	--	--	--	--	--	--	--	HMDB0001238	Organic compounds	Organoheterocyclic compounds	Indoles and derivatives	Hydroxyindoles	903	1210-83-9
meta_329	N,N-Dimethyl-5-methoxytryptamine	9	17449	18176	9	14750	14129	86374	80159	26622	70523	40112	40986	--	--	--	--	--	--	--	--	--	HMDB0002004	Organic compounds	Organoheterocyclic compounds	Indoles and derivatives	Tryptamines and derivatives	1832	1019-45-0
meta_330	D-Pantothenic Acid	4057100	3908300	4214900	4038600	4272000	4243900	1580500	1764700	1374800	2500700	3078800	2463200	C00864	Metabolic pathways(ko01100);;beta-Alanine metabolism(ko00410);;Pantothenate and CoA biosynthesis(ko00770);;Vitamin digestion and absorption(ko04977);;Biosynthesis of secondary metabolites(ko01110)	--	--	--	--	--	--	--	HMDB0000210	Organic compounds	Organic oxygen compounds	Organooxygen compounds	Alcohols and polyols	6613	79-83-4
meta_331	2,4-Dichlorophenoxyacetic Acid	9	9	9	9	9	9	12288	11883	9094	21622	15972	18776	C03664	Degradation of aromatic compounds(ko01220);;Microbial metabolism in diverse environments(ko01120);;Chlorocyclohexane and chlorobenzene degradation(ko00361)	--	--	--	--	--	--	--	HMDB0041797	Organic compounds	Benzenoids	Benzene and substituted derivatives	Phenoxyacetic acid derivatives	1486	94-75-7
meta_332	5-Hydroxy-L-tryptophan	35634	41581	42341	91824	81997	67386	9	9	9	9	9	9	C00643	Metabolic pathways(ko01100);;Biosynthesis of alkaloids derived from shikimate pathway(ko01063);;Tryptophan metabolism(ko00380);;Serotonergic synapse(ko04726);;Axon regeneration(ko04361)	--	--	--	--	--	--	--	HMDB0000472	Organic compounds	Organoheterocyclic compounds	Indoles and derivatives	Tryptamines and derivatives	439280	4350-09-08
meta_333	Nootkatol	9	9	9	9	9	9	439670	333570	444310	424990	490900	502710	--	--	--	--	--	--	--	--	--	HMDB0013688	Organic compounds	Lipids and lipid-like molecules	Prenol lipids	Sesquiterpenoids	182645	53643-07-5
meta_334	Spathulenol	29391	31927	30144	28478	31912	25401	156370	124570	141560	104170	55633	109750	--	--	--	--	--	--	--	--	--	HMDB0036420	Organic compounds	Lipids and lipid-like molecules	Prenol lipids	Sesquiterpenoids	522266	6750-60-3
meta_335	Methyl dioxindole-3-acetate	196100	287340	185470	299910	264300	304550	17983	16022	20135	30867	36988	22932	--	--	--	--	--	--	--	--	--	--	--	--	--	--	--	--
meta_336	N-Acetyl-D-galactosamine*	3600200	3624700	3436500	3946600	3588100	3658100	3680000	3435000	3334400	2874800	2629600	3111800	--	--	--	--	--	--	--	--	--	--	--	--	--	--	--	--
meta_337	N-Acetyl-D-glucosamine*	7797200	7764400	7833000	8612700	8262100	8562500	8368900	7384700	7946000	6780700	6246100	6365800	--	--	--	--	--	--	--	--	--	--	--	--	--	--	--	--
meta_338	5,7-dimethoxy-8-hydroxycoumarin	9	9	9	47159	23025	15366	4005500	5600500	7293700	2562800	2809400	2587900	--	--	--	--	--	--	--	--	--	--	--	--	--	--	--	--
meta_339	Umckalin (7-hydroxy-5,6-dimethoxycoumarin)	9	9	9	9	9	9	67015	82882	68595	56970	72506	75165	--	--	--	--	--	--	--	--	--	--	--	--	--	--	--	--
meta_340	isofraxidin*	9	9	9	9	9	9	491980	404380	635240	180440	152750	174580	--	--	--	--	--	--	--	--	--	--	--	--	--	--	--	--
meta_341	Fraxidin (8-Hydroxy-6,7-dimethoxycoumarin)*	9	9	9	9	9	9	394240	991520	1258400	425140	175020	263290	--	--	--	--	--	--	--	--	--	--	--	--	--	--	--	--
meta_342	Glycylphenylalanine	149570	98558	244870	465710	244110	115390	61677	59368	52008	81371	77231	78044	--	--	--	--	--	--	--	--	--	HMDB0028848	Organic compounds	Organic acids and derivatives	Carboxylic acids and derivatives	Amino acids, peptides, and analogues	97415	_
meta_343	L-Glycyl-L-phenylalanine	138780	101100	222200	405880	207910	99396	59076	62075	53361	73387	93048	66057	--	--	--	--	--	--	--	--	--	HMDB0028848	Organic compounds	Organic acids and derivatives	Carboxylic acids and derivatives	Amino acids, peptides, and analogues	97415	_
meta_344	Dehydrovomifoliol	9	9	9	9	9	9	118290	296530	373150	104280	71233	57627	--	--	LMPR0103050009	(6S)-dehydrovomifoliol	(4S)-4-hydroxy-3,5,5-trimethyl-4-[(1E)-3-oxobut-1-en-1-yl]cyclohex-2-en-1-one	(4S)-4-hydroxy-3,5,5-trimethyl-4-[(1E)-3-oxobut-1-enyl]cyclohex-2-en-1-one;(6S)-6-hydroxy-3-oxo-alpha-ionone; Dehydrovomifoliol	Prenol Lipids [PR]	Isoprenoids [PR01]	C15 isoprenoids (sesquiterpenes) [PR0103]	--	--	--	--	--	--	--
meta_345	尾-Eudesmol	24303	30578	31072	30806	28649	28632	8508.2	10659	9792.9	9604.1	18499	16195	--	--	--	--	--	--	--	--	--	--	--	--	--	--	--	--
meta_346	Elemol	3064000	3451100	3468900	2942600	3441400	2512100	1521200	2130800	1608300	2459700	2958600	3269700	--	--	--	--	--	--	--	--	--	--	--	--	--	--	--	--
meta_347	Sideretin (5,7,8-Trihydroxy-6-methoxycoumarin)	9909	6945	15945	15024	16214	11105	33036	32040	44300	25256	38186	28058	--	--	--	--	--	--	--	--	--	--	--	--	--	--	--	--
meta_348	Sinapic acid	8721.5	13954	17358	36467	10725	6451.5	39767	22671	38448	31936	32028	31695	C00482	Biosynthesis of secondary metabolites(ko01110);;Phenylpropanoid biosynthesis(ko00940);;Biosynthesis of phenylpropanoids(ko01061);;Metabolic pathways(ko01100)	--	--	--	--	--	--	--	HMDB0127488	Organic compounds	Phenylpropanoids and polyketides	Cinnamic acids and derivatives	Hydroxycinnamic acids and derivatives	10743	_
meta_349	3,4'-Dihydroxy-3',5'-dimethoxypropiophenone	307230	304270	258420	244060	211360	251770	452280	331830	301310	196890	173170	160920	--	--	--	--	--	--	--	--	--	--	--	--	--	--	--	--
meta_350	2'-Deoxycytidine	24346	24134	21490	33014	21225	23629	32226	46838	31795	64614	94607	70262	C00881	Pyrimidine metabolism(ko00240);;Metabolic pathways(ko01100);;ABC transporters(ko02010)	--	--	--	--	--	--	--	HMDB0000014	Organic compounds	Nucleosides, nucleotides, and analogues	Pyrimidine nucleosides	Pyrimidine 2'-deoxyribonucleosides	13711	951-77-9
meta_351	Xanthyletin	50483	37329	59745	34708	18823	50045	9	9	9	9	9	9	--	--	--	--	--	--	--	--	--	--	--	--	--	--	--	--
meta_352	Benzyl salicylate	9	9	9	9	9	9	94080	81574	119950	98445	69884	114560	--	--	--	--	--	--	--	--	--	HMDB0029818	Organic compounds	Benzenoids	Benzene and substituted derivatives	Benzoic acids and derivatives	8363	118-58-1
meta_353	Stilbostemin B	9	9	9	9	9	9	26638	37710	22727	15676	14439	12271	--	--	--	--	--	--	--	--	--	--	--	--	--	--	--	--
meta_354	2-Dodecenedioic acid	9418.8	6784.5	9	4046.6	7967	5916.4	1107900	1002800	1080900	1495400	1738300	1614300	C16308	Biosynthesis of secondary metabolites(ko01110);;alpha-Linolenic acid metabolism(ko00592)	--	--	--	--	--	--	--	HMDB0000933	Organic compounds	Lipids and lipid-like molecules	Fatty Acyls	Fatty acids and conjugates	5283028	6402-36-4
meta_355	Myristic Acid	6883600	6955600	7150100	7249200	6485000	5878300	3492700	3253800	3336200	4259800	5386900	4570600	C06424	Metabolic pathways(ko01100);;Fatty acid biosynthesis(ko00061)	LMFA01010014	Myristic acid	tetradecanoic acid	C14:0	Fatty Acyls [FA]	Fatty Acids and Conjugates [FA01]	Straight chain fatty acids [FA0101]	--	--	--	--	--	--	--
meta_356	Fagarine	234580	252590	189570	281850	278300	276940	9	9	9	9	9	9	--	--	--	--	--	--	--	--	--	HMDB0030195	Organic compounds	Organoheterocyclic compounds	Quinolines and derivatives	Furanoquinolines	107936	524-15-2
meta_357	5-Methoxydictamnine	9	9	9	9	9	9	870280	799730	909270	1062400	1296000	1164600	--	--	--	--	--	--	--	--	--	--	--	--	--	--	--	--
meta_358	L-Prolyl-L-Leucine	140090	102630	164710	664800	266080	159180	57462	59893	52607	114710	208310	168900	--	--	--	--	--	--	--	--	--	--	--	--	--	--	--	--
meta_359	Dodecanedioic aicd	12526	18063	13426	7225.6	8779.8	8887	2126.3	3330.3	2856.8	3318.8	2668.9	2745.7	--	--	--	--	--	--	--	--	--	--	--	--	--	--	--	--
meta_360	Demethylsuberosin	9	9	9	9	9	9	1109400	1047400	1187300	1453000	1166100	1807500	C18083	Biosynthesis of phenylpropanoids(ko01061)	--	--	--	--	--	--	--	--	--	--	--	--	--	--
meta_361	L-Valyl-L-Leucine	21453	8309.3	40860	79800	84667	27476	9	9	9	9	9	9	--	--	--	--	--	--	--	--	--	HMDB0029131	Organic compounds	Organic acids and derivatives	Carboxylic acids and derivatives	Amino acids, peptides, and analogues	6993117	3989-97-7
meta_362	5-Methoxy-8-hydroxypsoralen	124870	100980	175610	65328	71436	24851	9	9	9	9	9	9	--	--	--	--	--	--	--	--	--	--	--	--	--	--	--	--
meta_363	p-Coumaroylputrescine	7204500	10252000	9347500	8629600	6964600	8127200	14228000	10711000	16520000	6789200	4634300	9953000	C18326	Metabolic pathways(ko01100);;Arginine and proline metabolism(ko00330)	--	--	--	--	--	--	--	--	--	--	--	--	--	--
meta_364	Confertifoline	9	9	9	9	9	9	419690	391840	422470	448680	354710	470800	--	--	--	--	--	--	--	--	--	--	--	--	--	--	--	--
meta_365	5,6,7-Trimethoxycoumarin	47396	54943	76104	83039	112230	100530	5385400	8295800	11389000	2897400	2869400	2073100	--	--	--	--	--	--	--	--	--	--	--	--	--	--	--	--
meta_366	N'-Formylkynurenine	34574	21714	27550	34688	42694	31110	14982	15306	12317	27436	28987	22195	C02700	Tryptophan metabolism(ko00380);;Metabolic pathways(ko01100)	--	--	--	--	--	--	--	HMDB0060485	Organic compounds	Organic oxygen compounds	Organooxygen compounds	Carbonyl compounds	25202092	_
meta_367	L-Alanyl-L-Phenylalanine	9	9	9	9	9	9	31204	23241	27163	10606	14216	11989	--	--	--	--	--	--	--	--	--	HMDB0028694	Organic compounds	Organic acids and derivatives	Carboxylic acids and derivatives	Amino acids, peptides, and analogues	96814	3061-90-3
meta_368	Butyl Beta-D-Fructopyranoside	85194	69094	98742	52034	62871	54503	9	9	9	9	9	9	--	--	--	--	--	--	--	--	--	--	--	--	--	--	--	--
meta_369	Benzoylmalic acid	1415900	1137800	1139000	1401900	1589700	1406600	483260	489220	493720	1135100	1861500	1434800	--	--	--	--	--	--	--	--	--	--	--	--	--	--	--	--
meta_370	Methyl sinapate	11893	14343	12508	16960	19372	17853	16198	18261	14977	32758	50163	45457	--	--	--	--	--	--	--	--	--	--	--	--	--	--	--	--
meta_371	3,4,5-Trimethoxycinnamic acid	2581.4	3067.3	1763.5	2682.1	2977.9	3133	22334	64898	41259	22850	24660	18336	--	--	--	--	--	--	--	--	--	HMDB0002511	Organic compounds	Phenylpropanoids and polyketides	Cinnamic acids and derivatives	Hydroxycinnamic acids and derivatives	735755	90-50-6
meta_372	Chrysophanol-9-anthrone	208720	257780	196660	182950	155340	153460	198860	186120	196320	448830	1050800	621410	--	--	--	--	--	--	--	--	--	--	--	--	--	--	--	--
meta_373	3,4'-Dihydroxy-3'-methoxybenzenepentanoic acid	49767	66215	77301	79535	105100	103550	9	9	9	9	9	9	--	--	--	--	--	--	--	--	--	--	--	--	--	--	--	--
meta_374	Palmitaldehyde	21341000	22430000	21602000	21293000	22939000	22259000	11282000	10572000	11425000	14661000	18338000	16787000	C00517	Fatty acid degradation(ko00071)	LMFA06000088	Palmitaldehyde	hexadecanal	Palmitic aldehyde	Fatty Acyls [FA]	Fatty aldehydes [FA06]	-	--	--	--	--	--	--	--
meta_375	Thymidine	79873	77291	99371	88204	80194	70757	150430	189370	187820	143600	148000	158440	C00214	Pyrimidine metabolism(ko00240);;Metabolic pathways(ko01100)	--	--	--	--	--	--	--	--	--	--	--	--	--	--
meta_376	Cytidine	122540	130400	137590	296880	145680	134280	84998	84327	86695	84687	73943	92212	C00475	Pyrimidine metabolism(ko00240);;Metabolic pathways(ko01100);;ABC transporters(ko02010)	--	--	--	--	--	--	--	--	--	--	--	--	--	--
meta_377	Cytarabine	618320	562740	893400	1157200	940920	737570	89956	119870	89028	127150	211630	144420	--	--	--	--	--	--	--	--	--	HMDB0015122	Organic compounds	Nucleosides, nucleotides, and analogues	Pyrimidine nucleosides	_	6253	147-94-4
meta_378	Uridine	253010	203660	309780	409490	179650	194000	36585	33761	37710	71263	120300	104780	C00299	Pyrimidine metabolism(ko00240);;Metabolic pathways(ko01100);;ABC transporters(ko02010)	--	--	--	--	--	--	--	--	--	--	--	--	--	--
meta_379	Pseudouridine	9	9190.2	46263	16708	30800	9416.4	15895	28573	11277	23230	37466	18899	--	--	--	--	--	--	--	--	--	HMDB0000767	Organic compounds	Nucleosides, nucleotides, and analogues	Nucleoside and nucleotide analogues	_	15047	1445-07-4
meta_380	Biotin	30973	27161	25718	9	9	9	372580	340820	275320	211570	122550	182880	C00120	Biotin metabolism(ko00780);;ABC transporters(ko02010);;Metabolic pathways(ko01100);;Vitamin digestion and absorption(ko04977)	--	--	--	--	--	--	--	--	--	--	--	--	--	--
meta_381	Suberosin	4220.8	2591.6	1089.2	1708	5371	1632.5	2162800	1956900	2216100	1934300	1748300	2135100	--	--	--	--	--	--	--	--	--	--	--	--	--	--	--	--
meta_382	Osthole	9	9	9	9	9	9	206740	184970	202830	246200	282330	239930	--	--	--	--	--	--	--	--	--	--	--	--	--	--	--	--
meta_383	Tridecanedioic acid	284120	261850	255770	249170	265060	277980	172300	168960	188770	140390	147370	151360	--	--	LMFA01170014	Brassylic acid	Tridecanedioic acid	-	Fatty Acyls [FA]	Fatty Acids and Conjugates [FA01]	Dicarboxylic acids [FA0117]	HMDB0002327	Organic compounds	Lipids and lipid-like molecules	Fatty Acyls	Fatty acids and conjugates	10458	505-52-2
meta_384	1-beta-D-Arabinofuranosylurac鈥媔l	30024	9	60604	50993	23122	42995	11568	20570	19961	20065	13772	19740	--	--	--	--	--	--	--	--	--	--	--	--	--	--	--	--
meta_385	Haplopine	49315	49875	49457	64350	59690	60785	9	9	9	9	9	9	--	--	--	--	--	--	--	--	--	HMDB0030195	Organic compounds	Organoheterocyclic compounds	Quinolines and derivatives	Furanoquinolines	107936	524-15-2
meta_386	L-Leucyl-L-Leucine	55640	62181	118060	203810	100670	47944	22636	23837	18010	34440	43990	39530	--	--	--	--	--	--	--	--	--	HMDB0028933	Organic compounds	Organic acids and derivatives	Carboxylic acids and derivatives	Amino acids, peptides, and analogues	94244	3303-31-9
meta_387	Isopimpinellin	9	9	9	9	9	9	34587	32697	43248	17634	8119.8	24502	C02162	Biosynthesis of secondary metabolites(ko01110);;Biosynthesis of phenylpropanoids(ko01061)	--	--	--	--	--	--	--	--	--	--	--	--	--	--
meta_388	N-Acetyl-L-Tryptophan	75153	98540	86910	113520	101760	113630	84365	123500	69764	90499	105180	91688	--	--	--	--	--	--	--	--	--	HMDB0013713	Organic compounds	Organic acids and derivatives	Carboxylic acids and derivatives	Amino acids, peptides, and analogues	700653	1218-34-4
meta_389	L-Isoleucyl-L-Aspartate	23438	28576	17284	32836	32629	22950	6497.4	9929.6	3767.7	9	9	9	--	--	--	--	--	--	--	--	--	HMDB0028903	Organic compounds	Organic acids and derivatives	Carboxylic acids and derivatives	Amino acids, peptides, and analogues	14304554	_
meta_390	Glutamyl-L-valine	24538	20935	24891	28720	39432	26187	56896	50697	51933	52338	67570	61009	--	--	--	--	--	--	--	--	--	--	--	--	--	--	--	--
meta_391	Decursinol	9052.5	13017	10320	20499	14992	12609	656220	816840	907630	959760	902630	1007200	--	--	--	--	--	--	--	--	--	HMDB0040670	Organic compounds	Phenylpropanoids and polyketides	Coumarins and derivatives	Pyranocoumarins	5376051	130848-06-5
meta_392	S-(+)-Marmesin	9	9	9	6001.2	9198.4	4419.5	1300900	1145600	1074900	912750	543750	926110	C09276	Biosynthesis of phenylpropanoids(ko01061)	--	--	--	--	--	--	--	HMDB0030786	Organic compounds	Phenylpropanoids and polyketides	Coumarins and derivatives	Furanocoumarins	604512	13849-08-6
meta_393	N-Isobutyl-3(3,4-methylenedioxyphenyl)-2E-trienamide	9	9	9	9	9	9	11227	10427	10437	16874	14131	10387	--	--	--	--	--	--	--	--	--	--	--	--	--	--	--	--
meta_394	2'-Deoxyadenosine	139110	102410	142480	170140	164460	139990	197940	235640	195620	312250	378960	325280	C00559	Purine metabolism(ko00230);;ABC transporters(ko02010);;Metabolic pathways(ko01100)	--	--	--	--	--	--	--	HMDB0000101	Organic compounds	Nucleosides, nucleotides, and analogues	Purine nucleosides	Purine 2'-deoxyribonucleosides	13730	958-09-8
meta_395	5'-Deoxyadenosine	37362	19256	22675	26593	22296	18582	9	9	9	9	9	9	--	--	--	--	--	--	--	--	--	--	--	--	--	--	--	--
meta_396	2'-Deoxyinosine	7718.8	6255.5	7571.1	10074	11822	7064.9	10585	19084	17204	18372	24379	23513	C05512	Purine metabolism(ko00230);;Metabolic pathways(ko01100);;ABC transporters(ko02010)	--	--	--	--	--	--	--	HMDB0000071	Organic compounds	Nucleosides, nucleotides, and analogues	Purine nucleosides	Purine 2'-deoxyribonucleosides	65058	890-38-0
meta_397	p-Hydroxybenzoylmalic acid	9	9	9	9	9	9	25441	15310	17118	28865	26451	27326	--	--	--	--	--	--	--	--	--	--	--	--	--	--	--	--
meta_398	3,4'-Dihydroxyflavone	9	9	9	9	9	9	12712	21212	21187	14740	12030	12481	--	--	--	--	--	--	--	--	--	--	--	--	--	--	--	--
meta_399	Chrysin	48086	13757	77406	6406.9	4411	5733.1	13881	10237	10675	33012	54674	29280	C10028	Flavonoid biosynthesis(ko00941)	LMPK12110189	Chrysin	5,7-Dihydroxyflavone	-	Polyketides [PK]	Flavonoids [PK12]	Flavones and Flavonols [PK1211]	HMDB0036619	Organic compounds	Phenylpropanoids and polyketides	Flavonoids	Flavones	5281607	480-40-0
meta_400	(7Z)-Hexadecenoic acid	3355.1	1955.5	2341.5	3238.3	2598.1	3442.3	5996.4	5629.1	5173.1	5020.6	7315.5	6259.5	--	--	--	--	--	--	--	--	--	--	--	--	--	--	--	--
meta_401	Palmitoleic Acid	8453.9	5216.8	3990.7	6384.4	7121.8	4357.4	5946.1	10957	11798	15064	25970	21695	C08362	Fatty acid biosynthesis(ko00061)	LMFA01030056	cis-9-palmitoleic acid	9Z-hexadecenoic acid	cis-9-hexadecenoic acid; 9Z-palmitoleic acid; C16:1n-7; Physetoleic acid; Zoomaric acid; Palmitoleic acid; cis-Palmitoleic acid; Oleopalmitic acid; Zoomeric acid	Fatty Acyls [FA]	Fatty Acids and Conjugates [FA01]	Unsaturated fatty acids [FA0103]	HMDB0012328	Organic compounds	Lipids and lipid-like molecules	Fatty Acyls	Fatty acids and conjugates	5282745	10030-73-6
meta_402	Pinocembrin (Dihydrochrysin)	3292.5	2955.4	6077.3	2645.5	9	9	1725.2	2064.5	1820.6	3326.3	3268.9	3208.1	--	--	--	--	--	--	--	--	--	--	--	--	--	--	--	--
meta_403	Isoliquiritigenin	9	9	9	9	9	9	6627.5	5428.3	2728	23405	39283	24812	C08650	Biosynthesis of secondary metabolites(ko01110);;Biosynthesis of phenylpropanoids(ko01061);;Flavonoid biosynthesis(ko00941)	LMPK12120096	Isoliquiritigenin	-	-	Polyketides [PK]	Flavonoids [PK12]	Chalcones and dihydrochalcones [PK1212]	--	--	--	--	--	--	--
meta_404	Nicotinate D-ribonucleoside	230660	198930	288540	462970	281510	300450	422580	356420	396980	383970	284210	429370	C05841	Nicotinate and nicotinamide metabolism(ko00760);;Metabolic pathways(ko01100)	--	--	--	--	--	--	--	--	--	--	--	--	--	--
meta_405	Palmitic acid	15625	18083	19113	20225	22299	22736	11252	12606	11855	16036	15137	13980	C00249	Metabolic pathways(ko01100);;Biosynthesis of plant secondary metabolites(ko01060);;Fatty acid degradation(ko00071);;Fatty acid biosynthesis(ko00061);;Fatty acid metabolism(ko01212);;Biosynthesis of unsaturated fatty acids(ko01040);;Fatty acid elongation(ko00062);;Cutin, suberine and wax biosynthesis(ko00073)	LMFA01010001	Palmitic acid	hexadecanoic acid	Cetylic acid; Palmitate; n-Hexadecanoic acid; C16:0; Aethalic acid	Fatty Acyls [FA]	Fatty Acids and Conjugates [FA01]	Straight chain fatty acids [FA0101]	--	--	--	--	--	--	--
meta_406	Choline Alfoscerate	36062	53404	62870	13863	20552	28744	267300	237240	202130	107020	45198	48819	C00670	Ether lipid metabolism(ko00565);;Choline metabolism in cancer(ko05231);;Glycerophospholipid metabolism(ko00564)	--	--	--	--	--	--	--	HMDB0000086	Organic compounds	Lipids and lipid-like molecules	Glycerophospholipids	Glycerophosphocholines	657272	28319-77-9
meta_407	Tetradecanedioic acid	25392	21134	24165	17381	16005	17237	8357.4	8278.2	10213	9766.7	10721	8723.3	--	--	LMFA01170018	Tetradecanedioic acid	Tetradecanedioic acid	-	Fatty Acyls [FA]	Fatty Acids and Conjugates [FA01]	Dicarboxylic acids [FA0117]	--	--	--	--	--	--	--
meta_408	D-Glucosamine 1-phosphate	38867	39818	48877	17228	18635	26668	11820	10147	8017.2	8395.4	8402.8	5421.8	C06156	Metabolic pathways(ko01100);;Insulin resistance(ko04931);;Amino sugar and nucleotide sugar metabolism(ko00520)	--	--	--	--	--	--	--	HMDB0001367	Organic compounds	Organic oxygen compounds	Organooxygen compounds	Carbohydrates and carbohydrate conjugates	440272	6866-69-9
meta_409	Kokusaginine	9	9	9	9	9	9	15581	13850	18503	9170.7	6427.4	7331.3	--	--	--	--	--	--	--	--	--	--	--	--	--	--	--	--
meta_410	Skimmianine	73575	48517	49584	95586	98378	67972	9	9	9	9	9	9	C10740	Biosynthesis of alkaloids derived from shikimate pathway(ko01063)	--	--	--	--	--	--	--	--	--	--	--	--	--	--
meta_411	Platydesmine	110570	94142	109970	137270	97963	98613	5051900	4274100	3331200	4085400	3803400	4297300	C16721	Biosynthesis of alkaloids derived from shikimate pathway(ko01063)	--	--	--	--	--	--	--	--	--	--	--	--	--	--
meta_412	D-Fructose 6-phosphate*	164520	166640	230330	129820	157800	139360	224180	161230	213700	326510	222600	92826	--	--	--	--	--	--	--	--	--	--	--	--	--	--	--	--
meta_413	Glucose-1-phosphate*	412400	512940	670270	463050	684920	542980	230540	262500	226390	592540	588160	681330	--	--	--	--	--	--	--	--	--	--	--	--	--	--	--	--
meta_414	D-Glucose 6-phosphate*	544070	533610	595690	490150	663090	520420	236500	223030	272680	536250	429000	563480	--	--	--	--	--	--	--	--	--	--	--	--	--	--	--	--
meta_415	7-Methoxy-5-Prenyloxycoumarin	161100	127080	134650	132480	241490	171740	1314600	700030	534070	820560	335970	302070	--	--	--	--	--	--	--	--	--	--	--	--	--	--	--	--
meta_416	Sibiricol	9403.1	8844.3	8509.6	11648	13782	13577	1559400	1264400	1561400	966380	671860	1108000	--	--	--	--	--	--	--	--	--	--	--	--	--	--	--	--
meta_417	Meranzin	9	9	9	9	9	9	95278	97653	84597	73185	60455	49670	--	--	--	--	--	--	--	--	--	--	--	--	--	--	--	--
meta_418	L-纬-Glutamyl-L-leucine	23532	14964	19631	74271	38144	42369	461890	495420	396720	681990	791430	859870	--	--	--	--	--	--	--	--	--	HMDB0011171	Organic compounds	Organic acids and derivatives	Carboxylic acids and derivatives	Amino acids, peptides, and analogues	151023	2566-39-4
meta_419	Glycyl-tryptophan	49464	29989	28044	56296	44560	62480	99291	96749	75752	127850	167280	131970	--	--	--	--	--	--	--	--	--	--	--	--	--	--	--	--
meta_420	Sorbitol-6-phosphate	6728.1	5590.3	5122.5	9	4962.8	9	6769.6	5909.5	10655	2948.3	6509.1	3837.9	--	--	--	--	--	--	--	--	--	--	--	--	--	--	--	--
meta_421	Rutaretin	9	9	9	9	9	9	234380	212400	225190	189820	136920	167540	--	--	--	--	--	--	--	--	--	--	--	--	--	--	--	--
meta_422	N-Feruloylputrescine	11273000	12723000	12123000	19243000	14156000	17830000	24426000	20018000	25043000	14672000	6721900	13756000	C10497	Arginine and proline metabolism(ko00330);;Metabolic pathways(ko01100)	--	--	--	--	--	--	--	HMDB0033463	Organic compounds	Phenylpropanoids and polyketides	Cinnamic acids and derivatives	Hydroxycinnamic acids and derivatives	92339985	501-13-3
meta_423	L-Valyl-L-Phenylalanine	17949	35914	64034	127170	96282	36562	9	9	9	18966	20472	20784	--	--	--	--	--	--	--	--	--	HMDB0029134	Organic compounds	Organic acids and derivatives	Carboxylic acids and derivatives	Amino acids, peptides, and analogues	6993119	3918-92-1
meta_424	Thiamine (Vitamin B1)	9	9	9	9	9	9	101970	86308	80216	95353	45689	67264	--	--	--	--	--	--	--	--	--	--	--	--	--	--	--	--
meta_425	8-Hydroxy-2-(2-phenylethyl)chromone	16429	12902	19985	13527	16606	21683	10910	20552	26298	9	9	13141	--	--	--	--	--	--	--	--	--	--	--	--	--	--	--	--
meta_426	Dihydroferuloylputrescine	52349	58887	50575	86465	67482	66479	9	9	9	9	9	9	--	--	--	--	--	--	--	--	--	--	--	--	--	--	--	--
meta_427	Adenosine	946400	709160	1218100	1341100	1156900	980510	63987	83667	55497	117620	147390	174560	C00212	cAMP signaling pathway(ko04024);;Metabolic pathways(ko01100);;Neuroactive ligand-receptor interaction(ko04080);;ABC transporters(ko02010);;Vascular smooth muscle contraction(ko04270);;Renin secretion(ko04924);;Regulation of lipolysis in adipocytes(ko04923);;Parkinson disease(ko05012);;cGMP-PKG signaling pathway(ko04022);;Alcoholism(ko05034);;Sphingolipid signaling pathway(ko04071);;Morphine addic…	--	--	--	--	--	--	--	--	--	--	--	--	--	--
meta_428	2'-Deoxyguanosine	64247	64680	80669	64108	71124	63413	116840	152900	120750	217120	264560	227240	C00330	Purine metabolism(ko00230);;ABC transporters(ko02010);;Metabolic pathways(ko01100)	--	--	--	--	--	--	--	HMDB0000085	Organic compounds	Nucleosides, nucleotides, and analogues	Purine nucleosides	Purine 2'-deoxyribonucleosides	187790	961-07-9
meta_429	cinnamoyltyramine	9	9	9	9	9	9	44577	85167	49631	60217	24771	71523	--	--	--	--	--	--	--	--	--	--	--	--	--	--	--	--
meta_430	L-Homocystine	136810	169200	111970	189890	253740	164450	2695.5	9685.9	3967.1	7723.6	3935.9	5618.9	C01817	Cysteine and methionine metabolism(ko00270)	--	--	--	--	--	--	--	--	--	--	--	--	--	--
meta_431	6-Hydroxy-2'-methoxyflavone	3213.5	2863.7	3253.2	5533.1	4909.4	886.23	5998.9	6580.6	4960.1	8129.5	11633	9343.8	--	--	--	--	--	--	--	--	--	--	--	--	--	--	--	--
meta_432	Tectochrysin	14747	10762	24079	3335.1	2851.3	3319.1	4706	1429	3475.2	7810.1	13229	5978.1	--	--	LMPK12110190	Tectochrysin	5-hydroxy-7-methoxyflavone	-	Polyketides [PK]	Flavonoids [PK12]	Flavones and Flavonols [PK1211]	--	--	--	--	--	--	--
meta_433	Inosine	403130	443030	520220	416400	394210	493100	13282	10876	16987	9	9	9	C00294	Metabolic pathways(ko01100);;ABC transporters(ko02010);;Purine metabolism(ko00230)	--	--	--	--	--	--	--	--	--	--	--	--	--	--
meta_434	9-(Arabinosyl)hypoxanthine	135850	129960	141480	88105	72696	46538	9	9	9	95552	141180	105620	--	--	--	--	--	--	--	--	--	--	--	--	--	--	--	--
meta_435	10-Heptadecenoic Acid	9	9	9	9	9	9	49896	51096	47538	132240	176420	138590	--	--	--	--	--	--	--	--	--	--	--	--	--	--	--	--
meta_436	Galangin (3,5,7-Trihydroxyflavone)	172060	149400	146630	97820	115910	84422	33304	31917	33238	20696	19103	15892	--	--	--	--	--	--	--	--	--	--	--	--	--	--	--	--
meta_437	Apigenin	46099	32628	40993	21485	22055	21099	7927.9	10602	10680	7391.6	5739.4	5473.6	C01477	Flavone and flavonol biosynthesis(ko00944);;Metabolic pathways(ko01100);;Flavonoid biosynthesis(ko00941);;Biosynthesis of phenylpropanoids(ko01061);;Biosynthesis of secondary metabolites(ko01110);;Isoflavonoid biosynthesis(ko00943)	LMPK12110005	Apigenin	-	-	Polyketides [PK]	Flavonoids [PK12]	Flavones and Flavonols [PK1211]	--	--	--	--	--	--	--
meta_438	Norwogonin	9	9	9	9	9	9	21359	22375	16579	86384	101530	52109	--	--	LMPK12111329	Norwogonin	-	-	Polyketides [PK]	Flavonoids [PK12]	Flavones and Flavonols [PK1211]	--	--	--	--	--	--	--
meta_439	Alloimperatorin	398030	302110	453380	399040	408810	387040	9	9	9	9	9	9	--	--	--	--	--	--	--	--	--	--	--	--	--	--	--	--
meta_440	Isoimperatorin	94718	87425	104980	127730	137460	126690	9	9	9	9	9	9	--	--	--	--	--	--	--	--	--	--	--	--	--	--	--	--
meta_441	Imperatorin	113870	77941	130090	121420	142310	113230	9	9	9	9	9	9	--	--	--	--	--	--	--	--	--	--	--	--	--	--	--	--
meta_442	Pinostrobin	34092	8269.9	76235	2340	2717.6	1632.4	17827	4324.8	8984.5	38108	83975	26262	C16419	Flavonoid biosynthesis(ko00941)	LMPK12140216	Pinostrobin	-	-	Polyketides [PK]	Flavonoids [PK12]	Flavanones [PK1214]	--	--	--	--	--	--	--
meta_443	2,4-dihydroxy-4'-methoxychalcone	157450	181660	146190	181060	185540	193280	9	9	9	9	9	9	--	--	--	--	--	--	--	--	--	--	--	--	--	--	--	--
meta_444	Benzyl glucoside	27034	38221	26055	16517	17067	19767	9	9	9	9	9	9	--	--	--	--	--	--	--	--	--	--	--	--	--	--	--	--
meta_445	Methyl palmitate	3681.3	4210.8	5034	7068.6	4562.7	5787.3	6097.2	5886.9	5774.4	8757.4	10131	10297	--	--	--	--	--	--	--	--	--	HMDB0061859	Organic compounds	Lipids and lipid-like molecules	Fatty Acyls	Fatty acid esters	8181	112-39-0
meta_446	1-[1-O-5(3,4-methylenedioxyphenyl)-2E,4E-pentadienyl]-pyrrolidine	79698	68528	63533	146980	137520	134460	2731000	2908100	2528500	2527900	2777900	2572500	--	--	--	--	--	--	--	--	--	--	--	--	--	--	--	--
meta_447	Naringenin chalcone	95155	85110	141030	104600	94996	75500	169740	151540	178380	190840	154180	174440	C06561	Biosynthesis of phenylpropanoids(ko01061);;Biosynthesis of secondary metabolites(ko01110);;Metabolic pathways(ko01100);;Flavonoid biosynthesis(ko00941)	LMPK12120264	Naringenin chalcone	trans-2',4,4',6'-Tetrahydroxychalcone	Isosalipurpol; Chalconaringenin; (2E)- 3-(4-hydroxyphenyl)-1-(2,4,6-trihydroxyphenyl)-2-Propen-1-one	Polyketides [PK]	Flavonoids [PK12]	Chalcones and dihydrochalcones [PK1212]	HMDB0128075	Organic compounds	Phenylpropanoids and polyketides	Linear 1,3-diarylpropanoids	Chalcones and dihydrochalcones	155802	_
meta_448	Naringenin (5,7,4'-Trihydroxyflavanone)	226660	176120	307410	210790	214150	160630	387650	354580	446770	416310	308060	353720	--	--	--	--	--	--	--	--	--	--	--	--	--	--	--	--
meta_449	Butin	93009	70271	139140	99657	94541	69663	163630	159490	180470	177480	140750	168600	C09614	Flavonoid biosynthesis(ko00941)	LMPK12140075	Butin	-	-	Polyketides [PK]	Flavonoids [PK12]	Flavanones [PK1214]	--	--	--	--	--	--	--
meta_450	Pinobanksin	227140	187940	311700	205200	215670	155980	376290	358600	451800	403550	335970	373870	C09826	Flavonoid biosynthesis(ko00941)	--	--	--	--	--	--	--	--	--	--	--	--	--	--
meta_451	Arbutin	38831	41210	41221	69847	121170	103580	21720	30132	15134	85754	172360	95325	C06186	Phosphotransferase system (PTS)(ko02060);;Glycolysis / Gluconeogenesis(ko00010)	--	--	--	--	--	--	--	--	--	--	--	--	--	--
meta_452	2-Hydroxyhexadecanoic acid	539950	439240	454350	380500	367120	282600	1525000	1163200	1034700	2250200	1448700	1038100	--	--	--	--	--	--	--	--	--	HMDB0031057	Organic compounds	Lipids and lipid-like molecules	Fatty Acyls	Fatty acids and conjugates	12575964	16452-52-1
meta_453	Hexadecylsphingosine	2119000	2514600	2355400	2408000	2061900	2304000	2197100	2074200	2118400	1425100	1178600	1317100	--	--	--	--	--	--	--	--	--	--	--	--	--	--	--	--
meta_454	L-Saccharopine	12407	11276	12540	30858	22264	20820	34332	39178	29344	49878	51256	58652	C00449	Metabolic pathways(ko01100);;Lysine biosynthesis(ko00300);;Biosynthesis of secondary metabolites(ko01110);;Lysine degradation(ko00310);;Biosynthesis of amino acids(ko01230)	--	--	--	--	--	--	--	HMDB0000279	Organic compounds	Organic acids and derivatives	Carboxylic acids and derivatives	Amino acids, peptides, and analogues	160556	997-68-2
meta_455	p-Coumaroylagmatine	93725	123590	121000	164890	125830	127880	9	9	9	9	9	9	C04498	Metabolic pathways(ko01100);;Arginine and proline metabolism(ko00330)	--	--	--	--	--	--	--	--	--	--	--	--	--	--
meta_456	Triethyl citrate	3503.8	4704.6	3404.5	5720.1	3658.1	5437.1	15093	9477	10433	12436	13051	16226	--	--	--	--	--	--	--	--	--	--	--	--	--	--	--	--
meta_457	Dibutyl phthalate*	10020000	9192500	8770900	8707000	8713000	8660800	3037000	2994600	3047700	4484400	6500200	5210600	--	--	--	--	--	--	--	--	--	--	--	--	--	--	--	--
meta_458	Diisobutyl phthalate*	9569500	9152500	8695100	8717300	9004400	8639200	2912200	3156700	2875300	4537400	6648800	4984600	--	--	--	--	--	--	--	--	--	--	--	--	--	--	--	--
meta_459	L-Leucyl-L-phenylalanine	35250	43839	61214	111310	69382	46419	17059	14675	13250	14397	21472	25685	--	--	--	--	--	--	--	--	--	HMDB0013243	Organic compounds	Organic acids and derivatives	Carboxylic acids and derivatives	Amino acids, peptides, and analogues	6992309	3063-05-06
meta_460	Punicic acid (9Z,11E,13Z-octadecatrienoic acid)	190000	240710	261530	99238	94672	110160	53203	74412	47104	64206	69087	53481	--	--	--	--	--	--	--	--	--	--	--	--	--	--	--	--
meta_461	Octadeca-11E,13E,15Z-trienoic acid	5001200	4758100	4658100	4309800	4460500	4692900	1555000	1607000	1569300	2468300	3535000	2664500	--	--	LMFA01030777	octadeca-11E,13E,15Z-trienoic acid	11E,13E,15Z-octadecatrienoic acid	C18:3n-3,5,7	Fatty Acyls [FA]	Fatty Acids and Conjugates [FA01]	Unsaturated fatty acids [FA0103]	--	--	--	--	--	--	--
meta_462	Crepenynic acid	245050	246790	271160	305110	270520	275750	11043	13055	9311	17245	25368	24522	C07289	Biosynthesis of plant secondary metabolites(ko01060);;Linoleic acid metabolism(ko00591)	LMFA01030742	Crepenynic acid	9Z-Octadecen-12-ynoic acid	Crepeninic acid	Fatty Acyls [FA]	Fatty Acids and Conjugates [FA01]	Unsaturated fatty acids [FA0103]	--	--	--	--	--	--	--
meta_463	伪-Linolenic Acid	34763000	33748000	39699000	43477000	38917000	36574000	1690500	1995800	1699500	3120900	4262300	3957700	--	--	--	--	--	--	--	--	--	HMDB0001388	Organic compounds	Lipids and lipid-like molecules	Fatty Acyls	Lineolic acids and derivatives	5280934	463-40-1
meta_464	Butyl isobutyl phthalate*	9609600	9340600	8514100	8761300	8599200	8857600	3132000	2892000	2817800	4764700	6732800	4906900	--	--	--	--	--	--	--	--	--	--	--	--	--	--	--	--
meta_465	p-Coumaroylmalic acid	162450	166990	207720	170750	155310	161830	434180	333210	321550	895850	1184100	988470	--	--	--	--	--	--	--	--	--	--	--	--	--	--	--	--
meta_466	L-Aspartyl-L-Phenylalanine	129570	152660	135190	117400	117510	120150	50088	37435	26924	45441	50244	55605	--	--	--	--	--	--	--	--	--	HMDB0000706	Organic compounds	Organic acids and derivatives	Carboxylic acids and derivatives	Amino acids, peptides, and analogues	93078	13433-09-5
meta_467	Feruloylcholine	133040	146400	122180	222870	192950	214100	20047	9	9	14696	13741	9	--	--	--	--	--	--	--	--	--	--	--	--	--	--	--	--
meta_468	Linoleic acid	7912800	3929400	4641600	9425600	4124600	3673900	703010	1054600	2406300	1311800	1608500	3923600	C01595	Linoleic acid metabolism(ko00591);;Metabolic pathways(ko01100);;Biosynthesis of plant secondary metabolites(ko01060);;Biosynthesis of unsaturated fatty acids(ko01040)	LMFA01030120	Linoleic acid	9Z,12Z-octadecadienoic acid	cis-9, cis-12-octadecadienoic acid; cis,cis-Linoleic acid; cis,cis-9,12-octadecadienoic acid; Linoleate; 9Z,12Z-Linoleic acid; Telfairic acid; C18:2n-6,9; Linolic acid; Leinolic acid	Fatty Acyls [FA]	Fatty Acids and Conjugates [FA01]	Unsaturated fatty acids [FA0103]	HMDB0006270	Organic compounds	Lipids and lipid-like molecules	Fatty Acyls	Lineolic acids and derivatives	5282457	506-21-8
meta_469	(9Z,11E)-Octadecadienoic acid	5981.8	2488.6	3385.1	8725.7	3432.4	3234.9	9	9	1957.6	9	9	3498.8	C04056	Linoleic acid metabolism(ko00591)	--	--	--	--	--	--	--	HMDB0003797	Organic compounds	Lipids and lipid-like molecules	Fatty Acyls	Lineolic acids and derivatives	5280644	2540-56-9
meta_470	2'-O-Methyladenosine	61973	58373	61324	77050	50350	47484	20623	21410	23987	21623	23090	14279	--	--	--	--	--	--	--	--	--	--	--	--	--	--	--	--
meta_471	N6-methyladenosine	54653	45762	68854	57661	36669	47266	11735	14081	13280	23296	29376	24681	--	--	--	--	--	--	--	--	--	HMDB0004044	Organic compounds	Nucleosides, nucleotides, and analogues	Purine nucleosides	_	102175	1867-73-8
meta_472	Oleamide (9-Octadecenamide)	1889.7	1194.2	941.92	6007.4	3759	4367.3	1919.3	2542.4	3230.3	7801.4	12424	19708	--	--	--	--	--	--	--	--	--	--	--	--	--	--	--	--
meta_473	11-Octadecanoic acid(Vaccenic acid)	12042000	10360000	10772000	10682000	9649200	10216000	3229500	4155200	4472800	4567100	5813900	7048600	--	--	--	--	--	--	--	--	--	--	--	--	--	--	--	--
meta_474	Guanosine	4119100	3297500	4846700	7201500	5266700	3878600	1409800	1593600	1417800	1773500	2634500	2167500	C00387	Purine metabolism(ko00230);;ABC transporters(ko02010);;Metabolic pathways(ko01100)	--	--	--	--	--	--	--	--	--	--	--	--	--	--
meta_475	P-Hydroxycinnamic acid p-hydroxyphenethylamine	9	9	9	9	9	9	37487	28356	52819	17684	46920	13994	--	--	--	--	--	--	--	--	--	--	--	--	--	--	--	--
meta_476	p-Coumaroyltyramine	9	9	9	9	9	9	39794	28884	41173	20088	47706	23896	--	--	--	--	--	--	--	--	--	HMDB0039521	Organic compounds	Phenylpropanoids and polyketides	Cinnamic acids and derivatives	Hydroxycinnamic acids and derivatives	5372945	36417-86-4
meta_477	Stearamide	19647	20510	25760	21898	17718	25224	18128	7253.4	8401.6	39300	23585	19435	--	--	LMFA08010003	Stearamide	Octadecanamide	-	Fatty Acyls [FA]	Fatty amides [FA08]	Primary amides [FA0801]	HMDB0034146	Organic compounds	Organic acids and derivatives	Carboximidic acids and derivatives	Carboximidic acids	31292	124-26-5
meta_478	Genkwanin (Apigenin 7-methyl ether)	37161	29191	49672	29487	26281	18511	7555.1	3498.6	6842.1	17672	28316	14605	--	--	--	--	--	--	--	--	--	--	--	--	--	--	--	--
meta_479	Wogonin (5,7-Dihydroxy-8-methoxyflavone)	44391	33042	68506	39102	33683	29744	13999	10324	11564	20866	40424	23051	--	--	--	--	--	--	--	--	--	--	--	--	--	--	--	--
meta_480	3,7-dihydroxy-4'-methoxyflavone	147100	137240	147480	145210	174570	182110	9	9	9	9	9	9	--	--	--	--	--	--	--	--	--	--	--	--	--	--	--	--
meta_481	Acacetin	35523	25909	46068	24485	25210	15233	8745.3	3045.9	5446.5	19937	28864	19005	C01470	Flavone and flavonol biosynthesis(ko00944)	LMPK12110468	Acacetin	-	-	Polyketides [PK]	Flavonoids [PK12]	Flavones and Flavonols [PK1211]	HMDB0132457	Organic compounds	Phenylpropanoids and polyketides	Flavonoids	O-methylated flavonoids	5280442	_
meta_482	Xanthosine	1472200	1243400	1374700	1291300	1127200	1330700	663810	544090	573180	948320	846810	768210	C01762	Biosynthesis of secondary metabolites(ko01110);;Caffeine metabolism(ko00232);;Biosynthesis of alkaloids derived from histidine and purine(ko01065);;Metabolic pathways(ko01100);;ABC transporters(ko02010);;Purine metabolism(ko00230)	--	--	--	--	--	--	--	--	--	--	--	--	--	--
meta_483	Phenethyl caffeate	921.07	48394	9	9667.7	9	9	9	9	9	9	9	9	--	--	--	--	--	--	--	--	--	--	--	--	--	--	--	--
meta_484	Stearic Acid	10318000	10179000	10646000	8420800	9708400	8347900	9	9	9	9	9	9	C01530	Biosynthesis of plant secondary metabolites(ko01060);;Biosynthesis of unsaturated fatty acids(ko01040);;Fatty acid biosynthesis(ko00061);;Phototransduction - fly(ko04745)	LMFA01010018	Stearic acid	octadecanoic acid	Cetylacetic acid; Stearate; n-Octadecanoic acid; Octadecanoate; C18:0; Lactaric acid; Talgic acid; Bassinic acid; Stearophanic acid	Fatty Acyls [FA]	Fatty Acids and Conjugates [FA01]	Straight chain fatty acids [FA0101]	--	--	--	--	--	--	--
meta_485	16-Methylheptadecanoic acid	37356000	71215000	71589000	37581000	55337000	57709000	26676000	20163000	18467000	28241000	32461000	32775000	--	--	--	--	--	--	--	--	--	--	--	--	--	--	--	--
meta_486	N-(beta-D-Glucosyl)nicotinate	42482	19844	33037	64547	35306	16570	10610	23505	7292	11529	27050	22614	--	--	--	--	--	--	--	--	--	--	--	--	--	--	--	--
meta_487	Isoscutellarein	20897	25992	28395	9728.8	16873	10465	9	9	9	9	9	9	--	--	LMPK12111361	Isoscutellarein	4',5,7,8-Tetrahydroxyflavone	8-Hydroxyapigenin	Polyketides [PK]	Flavonoids [PK12]	Flavones and Flavonols [PK1211]	--	--	--	--	--	--	--
meta_488	Kaempferol (3,5,7,4'-Tetrahydroxyflavone)	10878	11154	7574.8	6848.9	9129.1	8043.5	9	9	9	1324	9	1232.7	--	--	--	--	--	--	--	--	--	--	--	--	--	--	--	--
meta_489	Luteolin	17419	24881	27096	6972.2	16618	3937.7	9	9	9	9	9	9	C01514	Flavone and flavonol biosynthesis(ko00944);;Metabolic pathways(ko01100);;Flavonoid biosynthesis(ko00941);;Biosynthesis of secondary metabolites(ko01110)	LMPK12110006	Luteolin	-	-	Polyketides [PK]	Flavonoids [PK12]	Flavones and Flavonols [PK1211]	--	--	--	--	--	--	--
meta_490	Oxypeucedanin	3194900	2079500	4334000	2864200	3690500	2825600	9	9	9	9	9	9	--	--	--	--	--	--	--	--	--	HMDB0030622	Organic compounds	Phenylpropanoids and polyketides	Coumarins and derivatives	Furanocoumarins	160544	3173-02-02
meta_491	Isooxypeucedanine	2081100	2017800	2453100	2620900	2850600	2721300	9722.6	9266.1	7486.5	8410.4	9	6861.4	--	--	--	--	--	--	--	--	--	--	--	--	--	--	--	--
meta_492	7-O-Methylnaringenin	33677	31123	29470	11584	20999	15588	169250	117320	168390	104860	71315	67037	C09833	Flavonoid biosynthesis(ko00941);;Biosynthesis of secondary metabolites(ko01110)	--	--	--	--	--	--	--	HMDB0030090	Organic compounds	Phenylpropanoids and polyketides	Flavonoids	O-methylated flavonoids	73571	2957-21-3
meta_493	Pabulenol	2126100	1412200	2904100	2048900	2759800	2003200	9	9	9	9	9	9	--	--	--	--	--	--	--	--	--	--	--	--	--	--	--	--
meta_494	Sakuranetin	30787	37691	26968	13705	17014	20080	168140	136010	208170	109720	75319	73746	C09833	Biosynthesis of secondary metabolites(ko01110);;Flavonoid biosynthesis(ko00941)	LMPK12140571	Sakuranetin	-	-	Polyketides [PK]	Flavonoids [PK12]	Flavanones [PK1214]	--	--	--	--	--	--	--
meta_495	Salicin	162210	152960	173960	121520	126620	141380	435950	399360	402780	570260	570780	622560	C01451	Glycolysis / Gluconeogenesis(ko00010);;Taste transduction(ko04742);;Biosynthesis of phenylpropanoids(ko01061);;Phosphotransferase system (PTS)(ko02060)	--	--	--	--	--	--	--	--	--	--	--	--	--	--
meta_496	3-Hydroxy-palmitic acid methyl ester	7180.3	3962.7	5926.2	6695.4	2885.4	3210.3	11562	9191.3	14957	13755	9832.1	13545	C11849	Two-component system(ko02020)	--	--	--	--	--	--	--	--	--	--	--	--	--	--
meta_497	Hexadecanedioic acid	55187	48120	64480	53959	51475	39487	87505	61717	68417	63839	57997	59433	C19615	Metabolic pathways(ko01100);;Cutin, suberine and wax biosynthesis(ko00073)	LMFA01170022	Thapsic acid	Hexadecanedioic acid	Thaspic acid	Fatty Acyls [FA]	Fatty Acids and Conjugates [FA01]	Dicarboxylic acids [FA0117]	HMDB0000712	Organic compounds	Lipids and lipid-like molecules	Fatty Acyls	Fatty acid esters	566787	42150-38-9
meta_498	Feruloylhistamine	117370	135710	104510	287520	141520	227290	9	9	9	9	9	9	--	--	--	--	--	--	--	--	--	--	--	--	--	--	--	--
meta_499	3,4,2',4',6'-Pentahydroxychalcone	461400	340600	252810	262590	224940	273160	9	11796	9	9	9	9	C15525	Flavonoid biosynthesis(ko00941)	LMPK12120271	-	3,4,2',4',6'-Pentahydroxychalcone	-	Polyketides [PK]	Flavonoids [PK12]	Chalcones and dihydrochalcones [PK1212]	--	--	--	--	--	--	--
meta_500	Eriodictyol (5,7,3',4'-Tetrahydroxyflavanone)	15556	14369	23082	12772	15867	10769	1302.3	966.61	9	1090.7	9	1008.3	--	--	--	--	--	--	--	--	--	--	--	--	--	--	--	--
meta_501	Phloroglucinol-1-O-尾-D-glucopyranoside	147650	173790	153570	181670	188160	229870	9	15197	21459	12532	9	9	--	--	--	--	--	--	--	--	--	--	--	--	--	--	--	--
meta_502	10,16-Dihydroxypalmitic acid	10782	9779.5	17126	12086	12509	8754.3	9	9	9	9	9	9	--	--	--	--	--	--	--	--	--	--	--	--	--	--	--	--
meta_503	Norscopolamine	97017	103820	75627	188410	196360	200310	9	9	9	9	9	9	--	--	--	--	--	--	--	--	--	--	--	--	--	--	--	--
meta_504	Glucarate O-Phosphoric acid	2782100	2259300	2769000	2920900	1799300	2365100	9942300	12573000	15258000	7674100	6428900	8492400	--	--	--	--	--	--	--	--	--	--	--	--	--	--	--	--
meta_505	3',4,4',5,7-Pentahydroxyflavan (Luteoforol)	48194	41286	51826	15290	12352	25492	9	9	9	9	9	9	--	--	--	--	--	--	--	--	--	--	--	--	--	--	--	--
meta_506	Argininosuccinic acid	206320	114090	133570	186420	58796	126550	88654	79385	102050	22504	19632	20587	--	--	--	--	--	--	--	--	--	--	--	--	--	--	--	--
meta_507	4-Oxo-9Z,11Z,13E,15E-Octadecatetraenoic Acid	228080	180050	184320	155500	170090	164890	9	9	9	9	9	9	--	--	LMFA02000270	4-oxo-9Z,11Z,13E,15E-octadecatetraenoic acid	4-oxo-9Z,11Z,13E,15E-octadecatetraenoic acid	-	Fatty Acyls [FA]	Octadecanoids [FA02]	Other Octadecanoids [FA0200]	--	--	--	--	--	--	--
meta_508	12-Oxo-phytodienoic acid	3889.9	2460	6570.8	6375.8	4302	2628.5	9	9	9	1198.1	1527.5	828.08	--	--	--	--	--	--	--	--	--	--	--	--	--	--	--	--
meta_509	Methyl linolenate	87342	67476	99839	49389	139810	387810	4818.3	9711	3904.2	7115.9	9347.5	7541	--	--	--	--	--	--	--	--	--	--	--	--	--	--	--	--
meta_510	Dihydrobungeanool	7878.3	9686.9	8560.4	6637.1	10062	9991	3242.1	4757	2822.5	5339.3	7973.1	5493.8	--	--	--	--	--	--	--	--	--	--	--	--	--	--	--	--
meta_511	纬-Glutamylphenylalanine	9	9	9	9	9	9	32659	31503	20798	37448	46432	52848	--	--	--	--	--	--	--	--	--	HMDB0000594	Organic compounds	Organic acids and derivatives	Carboxylic acids and derivatives	Amino acids, peptides, and analogues	111299	7432-24-8
meta_512	13S-Hydroxy-9Z,11E,15Z-octadecatrienoic acid	289120	323240	386040	183120	235520	240520	5641	7870.2	6257.9	7634.4	7666.7	5848.1	C16316	alpha-Linolenic acid metabolism(ko00592)	LMFA02000051	13S-HOTrE	13S-hydroxy-9Z,11E,15Z-octadecatrienoic acid	13-HoTrE	Fatty Acyls [FA]	Octadecanoids [FA02]	Other Octadecanoids [FA0200]	--	--	--	--	--	--	--
meta_513	2R-hydroxy-9Z,12Z,15Z-octadecatrienoic acid	1123.5	1707.4	1617.1	1854.2	2128.6	1480.4	2127.6	2222.4	1490.9	2523.9	2567.5	2252.9	C16342	alpha-Linolenic acid metabolism(ko00592)	LMFA02000033	2R-HOTrE	2R-hydroxy-9Z,12Z,15Z-octadecatrienoic acid	-	Fatty Acyls [FA]	Octadecanoids [FA02]	Other Octadecanoids [FA0200]	--	--	--	--	--	--	--
meta_514	17-Hydroxylinolenic acid	62005	69997	76898	26149	36832	40878	45134	53771	44709	58024	53519	51221	C16346	alpha-Linolenic acid metabolism(ko00592)	--	--	--	--	--	--	--	--	--	--	--	--	--	--
meta_515	9-Oxo-10E,12Z-octadecadienoic acid	14991	11685	15764	15214	13574	9804.9	5343.4	4095.4	4895.2	5868.9	5571	7580.2	C14766	Linoleic acid metabolism(ko00591)	LMFA02000274	9-OxoODE	9-oxo-10E,12Z-octadecadienoic acid	(10E,12Z)-9-Oxooctadeca-10,12-dienoic acid; 9-KODE	Fatty Acyls [FA]	Octadecanoids [FA02]	Other Octadecanoids [FA0200]	HMDB0004669	Organic compounds	Lipids and lipid-like molecules	Fatty Acyls	Lineolic acids and derivatives	9839084	_
meta_516	13-KODE; (9Z,11E)-13-Oxooctadeca-9,11-dienoic acid	8269.7	6663.2	11078	12497	9249.8	5648.1	7852.1	6566.1	7120.8	11092	19625	13326	--	--	--	--	--	--	--	--	--	--	--	--	--	--	--	--
meta_517	9-Hydroxy-10,12,15-octadecatrienoic acid	8729	6276.9	12417	11631	8532.2	5626	8292.2	7897.4	7204.3	13629	20387	16470	--	--	--	--	--	--	--	--	--	HMDB0031934	Organic compounds	Lipids and lipid-like molecules	Fatty Acyls	Lineolic acids and derivatives	13917187	89886-42-0
meta_518	E,E,Z-1,3,12-Nonadecatriene-5,14-diol	35551	42559	45064	50917	41313	38005	9	9	9	20268	29864	27919	--	--	--	--	--	--	--	--	--	--	--	--	--	--	--	--
meta_519	5-Aminoimidazole ribonucleotide	204290	167470	235550	124760	139220	174810	104370	94900	79235	89923	49227	71231	--	--	--	--	--	--	--	--	--	--	--	--	--	--	--	--
meta_520	12,13-Epoxy-9-Octadecenoic Acid	1761.9	1714.8	2592.2	2611	2086.4	1573	1963.1	3358	2676.9	2631.8	4029.6	3340.7	C14826	Metabolic pathways(ko01100);;Linoleic acid metabolism(ko00591)	LMFA02000276	12,13-EpOME(9)	12,13-epoxy-9-octadecenoic acid	-	Fatty Acyls [FA]	Octadecanoids [FA02]	Other Octadecanoids [FA0200]	HMDB0004702	Organic compounds	Lipids and lipid-like molecules	Fatty Acyls	Fatty acids and conjugates	5356421	_
meta_521	9(10)-EpOME;(9R,10S)-(12Z)-9,10-Epoxyoctadecenoic acid	5367.8	4688.5	7096.4	5128.9	5337.8	4568.9	2829.9	3963.9	2262.3	3069.2	4066.2	3403.9	--	--	--	--	--	--	--	--	--	--	--	--	--	--	--	--
meta_522	13(S)-HODE;13(S)-Hydroxyoctadeca-9Z,11E-dienoic acid	324010	385400	426060	133310	151870	170970	54016	73948	46850	59597	64089	51760	--	--	--	--	--	--	--	--	--	--	--	--	--	--	--	--
meta_523	9S-Hydroxy-10E,12Z-octadecadienoic acid	312870	398040	405700	127690	147320	168020	46047	73206	47729	55805	61716	48325	C14767	Linoleic acid metabolism(ko00591);;PPAR signaling pathway(ko03320)	LMFA02000188	9S-HODE	9S-hydroxy-10E,12Z-octadecadienoic acid	10,12-Octadecadienoic acid, 9-hydroxy-, [S-(E,Z)]-; alpha-Dimorphecolic acid	Fatty Acyls [FA]	Octadecanoids [FA02]	Other Octadecanoids [FA0200]	HMDB0004670	Organic compounds	Lipids and lipid-like molecules	Fatty Acyls	Lineolic acids and derivatives	5312830	73543-67-6
meta_524	5'-Deoxy-5'-(methylthio)adenosine	7520400	7881900	7892300	9466200	10161000	10047000	1558100	1638800	1570300	2511200	3190000	2761000	C00170	Metabolic pathways(ko01100);;Cysteine and methionine metabolism(ko00270);;Zeatin biosynthesis(ko00908);;Biosynthesis of plant secondary metabolites(ko01060)	--	--	--	--	--	--	--	HMDB0001173	Organic compounds	Nucleosides, nucleotides, and analogues	5'-deoxyribonucleosides	5'-deoxy-5'-thionucleosides	439176	2457-80-9
meta_525	N7-Methylguanosine	84791	74037	81962	56744	58983	45772	15172	10623	15454	11805	15789	7700.2	--	--	--	--	--	--	--	--	--	--	--	--	--	--	--	--
meta_526	(10RS,11RS)-(2E,6Z,8E)-10,11-dihydroxy-N-(2-hydroxy-2-methylpropyl)-2,6,8-dodecatrienam-Ide	9	9	9	9	9	9	12362	14180	11504	12454	14999	13143	--	--	--	--	--	--	--	--	--	--	--	--	--	--	--	--
meta_527	Apigenin-7,4'-dimethyl ether	37959	33988	34183	8318.2	10234	9526.7	9	9	9	9	9	9	--	--	--	--	--	--	--	--	--	HMDB0132454	Organic compounds	Phenylpropanoids and polyketides	Flavonoids	O-methylated flavonoids	5281601	5128-44-9
meta_528	Picein (4-Acetylphenyl-glucoside)	18805	19942	13019	37254	25290	28183	14526	15865	16963	11681	12811	14768	--	--	--	--	--	--	--	--	--	--	--	--	--	--	--	--
meta_529	Aurapten	12711000	12068000	12179000	12074000	11364000	10190000	12634000	12287000	14037000	10474000	10510000	11805000	--	--	--	--	--	--	--	--	--	HMDB0034054	Organic compounds	Lipids and lipid-like molecules	Prenol lipids	Terpene lactones	1550607	495-02-3
meta_530	Ricinoleic acid	5736.6	5537.2	5587.3	7010.6	5165.5	5005.7	4160.6	6396	7317.3	6539.7	8066	5280.8	--	--	LMFA02000184	Ricinoleic acid	12R-hydroxy-9Z-octadecenoic acid	9-Octadecenoic acid, 12-hydroxy-, [R-(Z)]-; Ricinoleic acid; 12-D-Hydroxy-9-cis-octadecenoic acid; 12-Hydroxy-cis-9-octadecenoic acid; 12-Hydroxyoctadeca-9-enoic acid; Nouracid CS 80; Ricinic acid; Ricinolic acid	Fatty Acyls [FA]	Octadecanoids [FA02]	Other Octadecanoids [FA0200]	HMDB0034297	Organic compounds	Lipids and lipid-like molecules	Fatty Acyls	Fatty acids and conjugates	5282942	141-22-0
meta_531	1-Eicosanol	5119.6	7149	8237.4	6376	4800.9	6644	6317.3	6398.6	5592.4	6902.5	10339	8988.2	--	--	--	--	--	--	--	--	--	HMDB0011619	Organic compounds	Lipids and lipid-like molecules	Fatty Acyls	Fatty alcohols	12404	629-96-9
meta_532	8-Hydroxyguanosine	13089	19000	9336.1	30575	28442	30085	9	9	9	9	9	9	--	--	--	--	--	--	--	--	--	HMDB0002044	Organic compounds	Nucleosides, nucleotides, and analogues	Purine nucleosides	_	65131	3868-31-3
meta_533	6,7,8-Tetrahydroxy-5-methoxyflavone	824090	885170	766470	665810	764560	685540	14913	15980	15263	9630.2	8218.1	10937	--	--	--	--	--	--	--	--	--	--	--	--	--	--	--	--
meta_534	Hispidulin (5,7,4'-Trihydroxy-6-methoxyflavone)	2041000	2123000	2075700	1732800	1958300	1754400	50588	60914	69740	42821	45310	47397	--	--	--	--	--	--	--	--	--	--	--	--	--	--	--	--
meta_535	5,7,8-Tetrahydroxy-6-methoxyflavone	49123	55043	55684	71073	92908	70213	9	9	9	9	9	9	--	--	--	--	--	--	--	--	--	--	--	--	--	--	--	--
meta_536	5,6,7-Tetrahydroxy-8-methoxyflavone	57840	63397	48288	75604	89576	100900	9	9	9	9	9	9	--	--	--	--	--	--	--	--	--	--	--	--	--	--	--	--
meta_537	5,7,2'-Trhiyroxy-8-methoxyflavone	3395400	2838200	3185400	2853000	3166100	2797200	145330	172290	194690	128790	116710	81993	--	--	--	--	--	--	--	--	--	--	--	--	--	--	--	--
meta_538	Chrysoeriol	2097200	1985400	2080900	1681600	1830600	1702100	45092	54855	68201	52239	44975	40004	C04293	Flavone and flavonol biosynthesis(ko00944)	LMPK12110799	Chrysoeriol	-	-	Polyketides [PK]	Flavonoids [PK12]	Flavones and Flavonols [PK1211]	HMDB0030667	Organic compounds	Phenylpropanoids and polyketides	Flavonoids	O-methylated flavonoids	5280666	491-71-4
meta_539	6-methyl Luteolin	29656	19353	15944	6058.3	10557	7978.5	9	9	9	9	9	9	--	--	LMPK12110728	6-Methylluteolin	-	-	Polyketides [PK]	Flavonoids [PK12]	Flavones and Flavonols [PK1211]	--	--	--	--	--	--	--
meta_540	Diosmetin (5,7,3'-Trihydroxy-4'-methoxyflavone)	7743400	6616800	7439200	5398900	6692500	5631500	23246	10441	13311	14056	6936.8	4788.4	--	--	--	--	--	--	--	--	--	--	--	--	--	--	--	--
meta_541	6-Demethoxy-7-methylcapillarisin	9	9	9	9	9	9	106270	110880	99025	110810	80394	129200	--	--	--	--	--	--	--	--	--	--	--	--	--	--	--	--
meta_542	Rhamnocitrin (7-Methylkaempferol)	867230	876260	889570	588060	701700	608760	12875	14087	13024	7962.2	10174	11196	--	--	--	--	--	--	--	--	--	--	--	--	--	--	--	--
meta_543	1-O-Salicyl-D-glucose	1183900	1511600	1041400	752870	595850	1058000	1747500	2081400	3379700	683960	481740	490590	--	--	--	--	--	--	--	--	--	--	--	--	--	--	--	--
meta_544	4-O-Glucosyl-4-hydroxybenzoic Acid	1288000	1412800	1126300	857950	586780	942060	1915700	2294800	3307600	698910	463600	490130	--	--	--	--	--	--	--	--	--	--	--	--	--	--	--	--
meta_545	Glucosyloxybenzoic Acid	1334800	1461700	1087500	796940	620990	1000800	1968400	2135400	3527700	702160	485850	510360	--	--	--	--	--	--	--	--	--	--	--	--	--	--	--	--
meta_546	Farrerol (6,8-Dimethyl-5,7,4'-trihydroxyflavanone)	9	9	9	9	9	9	12920	10647	7431.4	21304	43144	23468	--	--	--	--	--	--	--	--	--	--	--	--	--	--	--	--
meta_547	4'-Hydroxy-5,7-dimethoxyflavanone	4900900	5202100	4751400	5043600	5281400	4638900	2368000	2336600	2881000	3159000	3746400	3999100	--	--	--	--	--	--	--	--	--	--	--	--	--	--	--	--
meta_548	2R-Hydroxyoctadecanoic Acid	17245	15926	19549	18050	14523	16234	55308	29616	33162	51903	50400	37719	--	--	--	--	--	--	--	--	--	--	--	--	--	--	--	--
meta_549	12-HYDROXYOCTADECANOIC ACID	70923	69873	87674	118470	63813	75318	47815	54080	51371	63878	65353	57461	--	--	--	--	--	--	--	--	--	HMDB0061706	Organic compounds	Lipids and lipid-like molecules	Fatty Acyls	Fatty acids and conjugates	7789	106-14-9
meta_550	N-Acetyl-D-glucosamine-1-phosphate	20331	24861	25865	17081	11232	17840	44119	68858	44245	40688	38956	22436	--	--	--	--	--	--	--	--	--	--	--	--	--	--	--	--
meta_551	Citpressine I	14427	12777	6947.5	60079	53507	35683	9090400	9992300	8144600	8708300	6526900	8862000	--	--	--	--	--	--	--	--	--	--	--	--	--	--	--	--
meta_552	Dihydrosphingosine	9	9	9	9	9	9	12296	6432.4	9626.3	13162	20053	17058	C00836	Sphingolipid signaling pathway(ko04071);;Sphingolipid metabolism(ko00600);;Metabolic pathways(ko01100)	LMSP01020001	Sphinganine	Sphinganine	Dihydrosphingosine; Octadecasphinganine; D-erythro-Sphinganine; D-erythro-2-Amino-1,3-octadecanediol	Sphingolipids [SP]	Sphingoid bases [SP01]	Sphinganines [SP0102]	HMDB0000269	Organic compounds	Organic nitrogen compounds	Organonitrogen compounds	Amines	91486	764-22-7
meta_553	Isoetin (5,7,2',4',5'-Pentahydroxyflavone)	7615.5	5787.4	5499.4	7838.3	11277	5528.6	9	9	9	9	9	9	--	--	--	--	--	--	--	--	--	--	--	--	--	--	--	--
meta_554	Morin	36307	35760	43046	98715	55313	41754	9	9	9	9	9	9	--	--	LMPK12112517	Morin	3,5,7,2',4'-Pentahydroxyflavonol	-	Polyketides [PK]	Flavonoids [PK12]	Flavones and Flavonols [PK1211]	--	--	--	--	--	--	--
meta_555	Robinetin	23329	19688	30430	32321	26258	25355	9	9	9	9	9	9	--	--	LMPK12111577	Robinetin	-	-	Polyketides [PK]	Flavonoids [PK12]	Flavones and Flavonols [PK1211]	--	--	--	--	--	--	--
meta_556	6-HydroxyLuteolin	9	9	9	9	9	9	28792	34614	33066	39538	38482	38960	--	--	LMPK12111229	6-Hydroxyluteolin	-	Demethylpedalitin	Polyketides [PK]	Flavonoids [PK12]	Flavones and Flavonols [PK1211]	--	--	--	--	--	--	--
meta_557	Homoeriodictyol	175480	141240	243670	129850	117650	28779	9	9	9	9	9	9	C09756	Flavonoid biosynthesis(ko00941)	LMPK12140449	Homoeriodictyol	-	-	Polyketides [PK]	Flavonoids [PK12]	Flavanones [PK1214]	--	--	--	--	--	--	--
meta_558	Hesperetin	150250	127740	179840	90078	115590	98104	24514	21475	29467	14322	9176.8	11360	C01709	Flavonoid biosynthesis(ko00941)	LMPK12140003	Hesperetin	-	-	Polyketides [PK]	Flavonoids [PK12]	Flavanones [PK1214]	--	--	--	--	--	--	--
meta_559	4-O-Glucosyl-3,4-dihydroxybenzyl alcohol	34957	30866	34868	36017	42997	38540	38656	36574	35972	33323	26754	25156	--	--	--	--	--	--	--	--	--	--	--	--	--	--	--	--
meta_560	3-Methoxy-4-hydroxyphenol-1-O-尾-D-glucoside (Tachioside)	75382	65763	80423	66502	83476	81190	119990	124470	151590	139970	144110	134720	--	--	--	--	--	--	--	--	--	--	--	--	--	--	--	--
meta_561	1-Monomyristin	227520	221580	205730	224950	226440	196090	26163	31434	30136	23896	19454	19334	--	--	--	--	--	--	--	--	--	HMDB0011561	Organic compounds	Lipids and lipid-like molecules	Glycerolipids	Monoradylglycerols	10957631	_
meta_562	Nicotianamine	52678	40729	34918	15218	25489	16767	50927	173490	52933	135410	119210	60299	--	--	--	--	--	--	--	--	--	--	--	--	--	--	--	--
meta_563	Oxypeucedanin hydrate	16541	9180.2	12812	21104	15584	16763	442930	334590	431790	422540	542760	433830	--	--	--	--	--	--	--	--	--	--	--	--	--	--	--	--
meta_564	Arachidonic Acid	9	9	9	9	9	9	17285	22498	21057	25605	57141	43337	C00219	GnRH signaling pathway(ko04912);;Amoebiasis(ko05146);;Biosynthesis of unsaturated fatty acids(ko01040);;Overview of biosynthetic pathways(ko01010);;Leishmaniasis(ko05140);;Ovarian steroidogenesis(ko04913);;Fc gamma R-mediated phagocytosis(ko04666);;Fc epsilon RI signaling pathway(ko04664);;Eicosanoids(ko07034);;Vascular smooth muscle contraction(ko04270);;Necroptosis(ko04217);;Phototransduction -…	LMFA01030001	Arachidonic acid	5Z,8Z,11Z,14Z-eicosatetraenoic acid	5Z,8Z,11Z,14Z-icosatetraenoic acid; AA; Arachidonate; cis-5,8,11,14-Eicosatetraenoic acid; (all-Z)-5,8,11,14-Eicosatetraenoic acid; all-cis-5,8,11,14-Eicosatetraenoic acid	Fatty Acyls [FA]	Fatty Acids and Conjugates [FA01]	Unsaturated fatty acids [FA0103]	--	--	--	--	--	--	--
meta_565	N-Feruloylagmatine	47202	80991	62367	100720	67336	67541	9	9	9	9	9	9	--	--	--	--	--	--	--	--	--	--	--	--	--	--	--	--
meta_566	Eicosadienoic acid	213180	195080	245780	218460	162130	160570	498130	513250	525900	614660	801710	858080	C16525	Biosynthesis of unsaturated fatty acids(ko01040)	--	--	--	--	--	--	--	HMDB0005060	Organic compounds	Lipids and lipid-like molecules	Fatty Acyls	Fatty acids and conjugates	6439848	5598-38-9
meta_567	Feruloylmalic acid	291780	295920	234120	244740	244620	295970	9	9	9	9	9	9	--	--	--	--	--	--	--	--	--	--	--	--	--	--	--	--
meta_568	9-Hydroperoxy-10E,12,15Z-octadecatrienoic acid	25835	23700	26654	22921	17314	17878	20490	18416	19689	43596	59618	41982	--	--	LMFA02000108	9-HpOTrE	9-hydroperoxy-10E,12,15Z-octadecatrienoic acid	-	Fatty Acyls [FA]	Octadecanoids [FA02]	Other Octadecanoids [FA0200]	--	--	--	--	--	--	--
meta_569	1-O-cinnamoyl-尾-D-glucose	9	9	9	18373	20817	11041	22706	40480	15046	12228	20222	14641	--	--	--	--	--	--	--	--	--	--	--	--	--	--	--	--
meta_570	纬-Glutamyltyrosine	5849.2	6259	8742	12100	8970.1	13261	30424	29029	28099	46702	50061	53907	--	--	--	--	--	--	--	--	--	HMDB0011741	Organic compounds	Organic acids and derivatives	Carboxylic acids and derivatives	Amino acids, peptides, and analogues	94340	7432-23-7
meta_571	Sinapine	348330	495340	348130	822780	578420	585690	126680	123450	101710	77268	71479	84812	C00933	Phenylpropanoid biosynthesis(ko00940)	--	--	--	--	--	--	--	--	--	--	--	--	--	--
meta_572	13(s)-hydroperoxy-(9z,11e,15z)-octadecatrienoic acid	156350	173390	163120	179630	155740	134300	117970	115270	111920	141170	171150	155230	--	--	--	--	--	--	--	--	--	--	--	--	--	--	--	--
meta_573	2-(Dimethylamino)guanosine	49291	43371	52112	68190	61951	62892	49426	46720	48032	44815	38247	42473	--	--	--	--	--	--	--	--	--	--	--	--	--	--	--	--
meta_574	N6-(2-Hydroxyethyl)adenosine	53263	48370	47361	65851	70487	70913	38938	39943	42688	40613	40634	37909	--	--	--	--	--	--	--	--	--	--	--	--	--	--	--	--
meta_575	5,7,4'-Trimethoxyflavone	468970	443890	401730	208840	241690	243050	9	9	9	9	9	9	--	--	--	--	--	--	--	--	--	HMDB0030842	Organic compounds	Phenylpropanoids and polyketides	oids	O-methylated flavonoids	79730	5631-70-9
meta_576	3,4-dihydroxy-allylbenzene-3-O-尾-D-glucopyranoside	284740	297220	279600	209150	247840	223790	23769	9	9	9	45404	35727	--	--	--	--	--	--	--	--	--	--	--	--	--	--	--	--
meta_577	Isobavachalcone A	1986.8	3692.9	9	1383.9	1133.3	1200.6	743830	630570	644040	795550	739640	761610	--	--	--	--	--	--	--	--	--	--	--	--	--	--	--	--
meta_578	9-Hydroxy-12-oxo-15(Z)-octadecenoic acid	5138.6	4828.9	6236.1	10048	7627.1	4500.2	9591.9	9497.2	7353.2	7984.6	8332.1	8582.9	C21924	alpha-Linolenic acid metabolism(ko00592);;Biosynthesis of secondary metabolites(ko01110)	--	--	--	--	--	--	--	--	--	--	--	--	--	--
meta_579	9-Hydroperoxy-9Z,11E-Octadecadienoic Acid	4554.3	9809.8	9	1745.8	4595.8	2731.8	1853900	1571200	1741200	1861300	1831200	1886300	--	--	--	--	--	--	--	--	--	--	--	--	--	--	--	--
meta_580	7S,8S-DiHODE; (9Z,12Z)-(7S,8S)-Dihydroxyoctadeca-9,12-dienoic acid	9	9	9	9	9	9	98580	82629	87869	94436	86553	98908	--	--	--	--	--	--	--	--	--	--	--	--	--	--	--	--
meta_581	13S-Hydroperoxy-9Z,11E-octadecadienoic acid	1596.6	1954.2	2910.7	1507.6	1997.1	1567.6	6970.5	10251	6528.3	8316.7	7903.8	6285.7	C04717	Metabolic pathways(ko01100);;Linoleic acid metabolism(ko00591)	LMFA02000034	13S-HpODE	13S-hydroperoxy-9Z,11E-octadecadienoic acid	13-HpODE	Fatty Acyls [FA]	Octadecanoids [FA02]	Other Octadecanoids [FA0200]	HMDB0003871	Organic compounds	Lipids and lipid-like molecules	Fatty Acyls	Lineolic acids and derivatives	5280720	33964-75-9
meta_582	Dihydroxy-dimethoxyflavone	5924500	5821800	5395500	4109800	4957500	4903900	4939.1	5238.9	8420.1	8245.6	4388.1	2400.3	--	--	--	--	--	--	--	--	--	--	--	--	--	--	--	--
meta_583	5,6-Dihydroxy-7,4'-dimethoxyflavone (Ladanein)	10738	11333	11716	5982.4	6048.5	4910	9	9	9	9	9	9	--	--	--	--	--	--	--	--	--	--	--	--	--	--	--	--
meta_584	4',5-Dihydroxy-3',5'-dimethoxyflavone	6190	7260.4	7281.6	7626.5	6760.8	7954.3	9	9	9	9	9	9	--	--	--	--	--	--	--	--	--	--	--	--	--	--	--	--
meta_585	3鈥?4鈥?Dihydroxy-7,5鈥?dimethoxyflavone	559450	520440	465420	275670	314880	287680	9	9	9	9	9	9	--	--	--	--	--	--	--	--	--	--	--	--	--	--	--	--
meta_586	Kumatakenin	50021	50995	44777	25937	34584	29442	8861	12501	7749.5	10187	6825.5	8072.6	--	--	LMPK12112690	Kumatakenin	5,4'-Dihydroxy-3,7-dimethoxyflavone	Kumatakillin	Polyketides [PK]	Flavonoids [PK12]	Flavones and Flavonols [PK1211]	--	--	--	--	--	--	--
meta_587	Methyl salicylate-2-O-glucoside	143130	172420	182400	98887	135100	120590	270990	235820	231090	180350	101210	159100	--	--	--	--	--	--	--	--	--	--	--	--	--	--	--	--
meta_588	6-O-Acetylarbutin	8428.9	9958.3	6898.4	12095	12082	10500	9	9	9	5491.6	10032	9	--	--	--	--	--	--	--	--	--	--	--	--	--	--	--	--
meta_589	Mandelic acid-尾-glucoside	627940	481330	810860	453530	757850	762550	9	9	9	9	9	9	--	--	--	--	--	--	--	--	--	--	--	--	--	--	--	--
meta_590	Agrimonolide	9	9	9	9	9	9	36091	20563	29934	21188	17374	18525	--	--	--	--	--	--	--	--	--	--	--	--	--	--	--	--
meta_591	Hydroxy ricinoleic acid	2902.3	3218.6	3252.3	2138.2	2558.3	1970.3	1494.8	1812.1	9	3484.8	4777.8	4478	--	--	--	--	--	--	--	--	--	--	--	--	--	--	--	--
meta_592	12,13-DHOME; (9Z)-12,13-Dihydroxyoctadec-9-enoic acid	38603	32855	35023	25888	27396	23015	24222	16205	16562	13573	14090	12482	--	--	--	--	--	--	--	--	--	--	--	--	--	--	--	--
meta_593	Cirsimaritin	5978200	5608800	5358900	4107400	4702000	4812600	7127.1	6198.5	6404.8	9991.3	4311.5	9	--	--	LMPK12111163	Cirsimaritin	-	-	Polyketides [PK]	Flavonoids [PK12]	Flavones and Flavonols [PK1211]	--	--	--	--	--	--	--
meta_594	Tamarixetin (3,3',5,7-Tetrahydroxy-4'-methoxyflavone)	90522	91736	89954	97349	91537	80472	9	9	9	9	9	9	--	--	--	--	--	--	--	--	--	--	--	--	--	--	--	--
meta_595	Rhamnetin	58850	58073	52125	48211	66552	62426	50951	46031	55764	30256	17834	17547	--	--	LMPK12112624	Rhamnetin	3,5,3',4'-Tetrahydroxy-7-methoxyflavone	7-Methoxyquercetin	Polyketides [PK]	Flavonoids [PK12]	Flavones and Flavonols [PK1211]	--	--	--	--	--	--	--
meta_596	Nepetin (5,7,3',4'-Tetrahydroxy-6-methoxyflavone)	9	9	9	9	9	9	37005	24156	21254	46489	35324	68748	--	--	--	--	--	--	--	--	--	--	--	--	--	--	--	--
meta_597	capillarisin	388840	396180	461820	400300	506310	415790	41743	49442	54400	72982	78776	102790	--	--	--	--	--	--	--	--	--	--	--	--	--	--	--	--
meta_598	Azaleatin (5-O-Methylquercetin)	121280	145410	123710	151900	174640	178890	9	17148	9	15849	19828	20784	--	--	--	--	--	--	--	--	--	--	--	--	--	--	--	--
meta_599	Isorhamnetin	518880	480960	528070	536380	510470	478100	21723	22239	18340	6322	2069.8	4174.8	--	--	LMPK12110002	Isorhamnetin	-	-	Polyketides [PK]	Flavonoids [PK12]	Flavones and Flavonols [PK1211]	--	--	--	--	--	--	--
meta_600	Protocatechuic acid-4-O-glucoside	2398600	2238600	1786700	695750	1571900	923820	2656300	2236000	2710700	637330	531770	422460	--	--	--	--	--	--	--	--	--	--	--	--	--	--	--	--
meta_601	1-O-Gentisoyl-D-glucoside	1788600	2160900	1279000	628130	1352800	839380	1976300	1605700	2053600	478560	337480	365080	--	--	--	--	--	--	--	--	--	--	--	--	--	--	--	--
meta_602	1-O-Galloyl-rhamnose	85973	86017	73476	63019	45625	54743	80905	86298	86571	50122	35554	37048	--	--	--	--	--	--	--	--	--	--	--	--	--	--	--	--
meta_603	4',6-Dihydroxy-5,7-dimethoxyflavanone	591000	524090	529100	506640	672290	584320	607980	504810	719450	360830	243820	234690	--	--	--	--	--	--	--	--	--	--	--	--	--	--	--	--
meta_604	Persicogenin (5,3'-dihydroxy-7,4'-dimethoxyflavanone)	92803	77683	92459	61568	56737	57190	5938.9	6624.3	11164	4655.9	4792.6	9	--	--	--	--	--	--	--	--	--	--	--	--	--	--	--	--
meta_605	5-(2-Hydroxyethyl)-2-O-glucosylphenol	229890	241720	231800	251510	266280	235870	182110	155540	165880	100860	44978	128140	--	--	--	--	--	--	--	--	--	--	--	--	--	--	--	--
meta_606	Vanilloloside	2175000	2148500	1653500	574430	1532500	957840	2405900	2074100	2615700	641380	487080	525230	--	--	--	--	--	--	--	--	--	--	--	--	--	--	--	--
meta_607	Byakangelicol	1962200	1966800	2097800	1591900	1895900	1829600	9	9	9	9	9	9	--	--	--	--	--	--	--	--	--	--	--	--	--	--	--	--
meta_608	7,8-Dimethoxyplatydesmine	2778.3	3208.5	3678.5	16865	17428	22631	10351	10814	7512.1	6275.8	3646	4079.7	--	--	--	--	--	--	--	--	--	--	--	--	--	--	--	--
meta_609	4-Hydroxysphinganine	219080	186290	205840	514810	415830	436820	693390	660870	704910	702890	737520	660990	C12144	Sphingolipid metabolism(ko00600)	LMSP01030001	Phytosphingosine	4R-hydroxysphinganine	4-hydroxysphinganine	Sphingolipids [SP]	Sphingoid bases [SP01]	4-Hydroxysphinganines (Phytosphingosines) [SP0103]	--	--	--	--	--	--	--
meta_610	Myricetin	33839	24907	26381	15194	35628	27230	9	9	9	9	9	9	C10107	Flavonoid biosynthesis(ko00941);;Flavone and flavonol biosynthesis(ko00944);;Biosynthesis of secondary metabolites(ko01110)	LMPK12110001	Myricetin	-	-	Polyketides [PK]	Flavonoids [PK12]	Flavones and Flavonols [PK1211]	--	--	--	--	--	--	--
meta_611	Trans-5-O-(p-Coumaroyl)shikimate	336880	350580	346950	232540	190200	236010	35812	39234	12556	90281	103530	84315	--	--	--	--	--	--	--	--	--	--	--	--	--	--	--	--
meta_612	3-O-p-Coumaroylshikimic acid	43382	63318	55794	20876	22931	26598	11101	8102	8094.5	11899	9	9	--	--	--	--	--	--	--	--	--	--	--	--	--	--	--	--
meta_613	S-(Methyl)glutathione	103690	82075	104410	60987	71275	57444	145160	281440	193300	90274	94240	97253	--	--	--	--	--	--	--	--	--	--	--	--	--	--	--	--
meta_614	Ethyl 9-Hydroxy-10,12-octadecadienoic acid	2966.3	2267.5	5079.1	6687.6	3236	1833.4	10211	10271	12705	7007.6	5050.1	6879.6	--	--	--	--	--	--	--	--	--	--	--	--	--	--	--	--
meta_615	N-Oleoylethanolamine	25132	23334	45586	51355	31781	19528	100210	104280	114610	68147	57760	70564	--	--	--	--	--	--	--	--	--	HMDB0002088	Organic compounds	Organic nitrogen compounds	Organonitrogen compounds	Amines	5283454	111-58-0
meta_616	4-O-beta-D-glucosyl-4-coumaric acid*	257800	257820	233480	204900	134720	193980	270390	157870	223840	186720	224680	133330	--	--	--	--	--	--	--	--	--	--	--	--	--	--	--	--
meta_617	(2E)-3-[4-(尾-D-glucopyranoside)-phenylacrylic]-acid	57535	63007	57017	46357	50995	47573	19597	25165	23616	19436	18532	15340	--	--	--	--	--	--	--	--	--	--	--	--	--	--	--	--
meta_618	Phenylpropionic acid-O-尾-D-glucopyranoside	4197200	4085100	5139800	3954700	4542600	4347100	749680	692820	877000	584290	550070	586270	--	--	--	--	--	--	--	--	--	--	--	--	--	--	--	--
meta_619	1-O-p-Coumaroyl-尾-D-glucose*	25444	31037	32325	17828	16723	27139	7424	10093	5046.9	20300	28128	10906	--	--	--	--	--	--	--	--	--	--	--	--	--	--	--	--
meta_620	Raspberryketone glucoside	248210	199810	301720	196630	205650	146520	79006	114720	94478	244210	340770	283030	--	--	--	--	--	--	--	--	--	--	--	--	--	--	--	--
meta_621	Acitretin	9	9	9	9	9	9	112960	138520	126810	107460	73541	93737	--	--	--	--	--	--	--	--	--	HMDB0014602	Organic compounds	Lipids and lipid-like molecules	Prenol lipids	Retinoids	5284513	55079-83-9
meta_622	Aromatide	9	9	9	9	9	9	223770	192760	283500	156460	125410	146300	--	--	--	--	--	--	--	--	--	--	--	--	--	--	--	--
meta_623	Salvigenin	2100700	1843800	1769000	660940	817680	801500	9	9	9	9	9	9	--	--	LMPK12111166	Salvigenin	-	-	Polyketides [PK]	Flavonoids [PK12]	Flavones and Flavonols [PK1211]	HMDB0128577	Organic compounds	Phenylpropanoids and polyketides	Flavonoids	O-methylated flavonoids	161271	19103-54-9
meta_624	6-Hydroxy-5,7,4'-trimethoxyflavone	535470	497870	464270	192620	231630	203240	9	9	9	9	9	9	--	--	LMPK12111170	6-Hydroxy-5,7,4'-trimethoxyflavone	-	-	Polyketides [PK]	Flavonoids [PK12]	Flavones and Flavonols [PK1211]	--	--	--	--	--	--	--
meta_625	Monohydroxy-trimethoxyflavone	14904000	12917000	12338000	5475000	6936700	7072100	9	9	2347.5	7542.3	9	9	--	--	--	--	--	--	--	--	--	--	--	--	--	--	--	--
meta_626	5-Hydroxy-7,3鈥?4鈥?trimethoxyflavone	1188000	1013800	1343400	2147300	2709800	2691900	9	9	9	9	9	9	--	--	--	--	--	--	--	--	--	--	--	--	--	--	--	--
meta_627	3-Hydroxy-5,7,8-trimethoxyflavone	13580000	13436000	12579000	5418000	7324100	6636700	9	9	9	6306.6	9	9	--	--	LMPK12113097	-	3-Hydroxy-5,7,8-trimethoxyflavone	-	Polyketides [PK]	Flavonoids [PK12]	Flavones and Flavonols [PK1211]	--	--	--	--	--	--	--
meta_628	4'-Hydroxy-5,6,7-trimethoxyflavone	225550	214570	175770	98411	142390	118960	9	9	9	9	9	9	--	--	--	--	--	--	--	--	--	HMDB0128578	Organic compounds	Phenylpropanoids and polyketides	Flavonoids	O-methylated flavonoids	243759	_
meta_629	Demethyl coniferin	372510	405260	317180	32264	26257	9466	9	9	9	9	9	9	--	--	--	--	--	--	--	--	--	--	--	--	--	--	--	--
meta_630	9,12,13-Trihydroxy-10,15-octadecadienoic acid	50175	63230	58167	21097	27235	29966	9	9	9	9	9	9	--	--	LMFA02000220	9,12,13,TriHODE	9,12,13-trihydroxy-10,15-octadecadienoic acid	10,15-Octadecadienoic acid, 9,12,13-trihydroxy-	Fatty Acyls [FA]	Octadecanoids [FA02]	Other Octadecanoids [FA0200]	--	--	--	--	--	--	--
meta_631	Cyclic 3',5'-Adenylic acid	89363	88570	128440	154530	125210	101530	8783.7	10735	5912.6	15724	20384	22424	C00575	Cholinergic synapse(ko04725);;MAPK signaling pathway(ko04010);;Growth hormone synthesis, secretion and action(ko04935);;Amphetamine addiction(ko05031);;Chagas disease(ko05142);;Circadian rhythm(ko04710);;Aldosterone-regulated sodium reabsorption(ko04960);;Ovarian steroidogenesis(ko04913);;Adrenergic signaling in cardiomyocytes(ko04261);;Parkinson disease(ko05012);;cGMP-PKG signaling pathway(ko040…	--	--	--	--	--	--	--	HMDB0000058	Organic compounds	Nucleosides, nucleotides, and analogues	Purine nucleotides	Cyclic purine nucleotides	6076	60-92-4
meta_632	2-Amino-1,3-eicosanediol	914760	897230	838710	768590	864790	980060	727600	890110	781740	712760	775780	746560	--	--	--	--	--	--	--	--	--	--	--	--	--	--	--	--
meta_633	Rehderianin I	398930	405420	375540	408840	359820	340250	6457.3	8640.4	8763.8	4656.2	3647.2	5342.5	--	--	LMPK12111308	Rehderianin I	-	-	Polyketides [PK]	Flavonoids [PK12]	Flavones and Flavonols [PK1211]	--	--	--	--	--	--	--
meta_634	3,7-Di-O-methylquercetin	171580	166460	161730	226900	234030	219270	9	9	9	9	9	9	C01265	Flavone and flavonol biosynthesis(ko00944)	--	--	--	--	--	--	--	HMDB0029263	Organic compounds	Phenylpropanoids and polyketides	Flavonoids	O-methylated flavonoids	5280417	2068-02-02
meta_635	Quercetin-3,3'-dimethyl ether	33300	33644	28124	34667	47592	37648	9	9	9	9	9	9	--	--	--	--	--	--	--	--	--	--	--	--	--	--	--	--
meta_636	5,7-Dihydroxy-2'-methoxy-3',4'-methyleneoxydihydroisoflavone	119000	109710	111330	141630	138360	146750	9	9	9	9	9	9	--	--	--	--	--	--	--	--	--	--	--	--	--	--	--	--
meta_637	Jaceosidin	46394	51312	38912	42396	44952	40452	9	9	9	9	9	9	--	--	LMPK12111235	Jaceosidin	-	-	Polyketides [PK]	Flavonoids [PK12]	Flavones and Flavonols [PK1211]	--	--	--	--	--	--	--
meta_638	5-Glucosyloxy-2-Hydroxybenzoic Acid methyl ester	40232	38944	48162	100890	94127	146230	389370	500800	430500	399940	440450	443760	--	--	--	--	--	--	--	--	--	--	--	--	--	--	--	--
meta_639	1-O-Vanilloyl-D-Glucose	9	7698.7	7466.1	15486	9	14477	146190	131430	104050	166700	200830	141380	--	--	--	--	--	--	--	--	--	--	--	--	--	--	--	--
meta_640	7-Hydroxy-2',5,8-Trimethoxyflavanone	84471	82346	70113	27103	36890	29480	9	9	9	9	9	9	--	--	--	--	--	--	--	--	--	--	--	--	--	--	--	--
meta_641	3,4,5-Trimethoxyphenyl-1-O-Glucoside	824970	672510	700410	976550	1016300	808510	791110	838710	1098600	720710	534760	577600	--	--	--	--	--	--	--	--	--	--	--	--	--	--	--	--
meta_642	Bartsioside	36056	45482	30594	28157	34956	60935	80201	63924	109000	18884	46008	31398	--	--	--	--	--	--	--	--	--	--	--	--	--	--	--	--
meta_643	9,10,13-Trihydroxy-11-Octadecenoic Acid	63592	93328	87567	29199	32477	36661	33374	45582	26518	37444	54717	38450	C14835	Linoleic acid metabolism(ko00591)	LMFA02000168	9,10,13-TriHOME(11)	9,10,13-trihydroxy-11-octadecenoic acid	-	Fatty Acyls [FA]	Octadecanoids [FA02]	Other Octadecanoids [FA0200]	HMDB0004710	Organic compounds	Lipids and lipid-like molecules	Fatty Acyls	Fatty acids and conjugates	14968868	29907-57-1
meta_644	Monopalmitin	165800	112200	108750	136910	110660	94648	66194	59938	83369	73996	96119	82670	--	--	--	--	--	--	--	--	--	HMDB0011564	Organic compounds	Lipids and lipid-like molecules	Glycerolipids	Monoradylglycerols	3084463	32899-41-5
meta_645	2'-Deoxyadenosine-5'-monophosphate	203920	194880	189870	278980	196720	318360	145820	104300	140040	106810	79207	113350	C00360	Purine metabolism(ko00230);;Metabolic pathways(ko01100)	--	--	--	--	--	--	--	HMDB0000905	Organic compounds	Nucleosides, nucleotides, and analogues	Purine nucleotides	Purine deoxyribonucleotides	12599	653-63-4
meta_646	Pyridoxine-5'-O-glucoside	495090	522970	533800	687770	551000	632580	335980	305380	323010	286090	272920	295070	--	--	--	--	--	--	--	--	--	--	--	--	--	--	--	--
meta_647	2'-Deoxyinosine-5'-monophosphate	746240	1214100	767870	429290	746860	556810	391060	559400	439270	1485100	1674600	1341800	--	--	--	--	--	--	--	--	--	--	--	--	--	--	--	--
meta_648	Quercetagetin-4'-Methyl Ether	7127.3	5984	6759.3	18455	18273	12994	9	9	9	9	9	9	--	--	--	--	--	--	--	--	--	--	--	--	--	--	--	--
meta_649	Patuletin (Quercetagetin-6-methyl ether)	20273	16278	18568	18302	23643	19726	9	9	9	9	9	9	--	--	--	--	--	--	--	--	--	--	--	--	--	--	--	--
meta_650	1-O-galloyl-尾-D-glucose	48740	49986	46396	38541	31319	27586	817000	855800	1143700	500730	319790	417810	--	--	--	--	--	--	--	--	--	--	--	--	--	--	--	--
meta_651	2-(3,4-dihydroxyphenyl)ethanediol 1-O-尾-D-glucopyranoside	98546	102840	77390	74170	82921	61288	1001300	1084700	1190300	624330	392140	538180	--	--	--	--	--	--	--	--	--	--	--	--	--	--	--	--
meta_652	Koaburaside	112190	77293	77378	82094	75755	66482	853450	1051100	1262400	653940	342270	532540	--	--	--	--	--	--	--	--	--	--	--	--	--	--	--	--
meta_653	Marmin [7-(6',7'-Dihydroxygeranyloxy)coumarin]	32030	22397	24260	22398	21576	24570	819340	539470	535450	457020	245960	570190	--	--	--	--	--	--	--	--	--	--	--	--	--	--	--	--
meta_654	1-(sn-Glycero-3-phospho)-1D-myo-inositol	689720	505380	676890	213790	229090	228340	335580	140300	142380	80144	58915	32439	--	--	--	--	--	--	--	--	--	HMDB0011649	Organic compounds	Lipids and lipid-like molecules	Glycerophospholipids	Glycerophosphoinositols	_	129830-95-1
meta_655	Riboprine	77110	125760	93932	56488	66266	43310	9	9	9	9	9	9	--	--	--	--	--	--	--	--	--	--	--	--	--	--	--	--
meta_656	O-Feruloyl 4-hydroxycoumarin	9	9	9	9	9	9	265800	224890	275750	213450	59187	96811	--	--	--	--	--	--	--	--	--	--	--	--	--	--	--	--
meta_657	3-O-p-Coumaroylquinic acid*	5092100	5114400	6536500	7978300	5808200	7052400	760560	617770	925120	346340	242610	246150	--	--	--	--	--	--	--	--	--	--	--	--	--	--	--	--
meta_658	5-O-p-Coumaroylquinic acid*	13043000	12363000	14892000	15764000	15847000	17774000	431170	368160	397290	353900	328620	360990	--	--	--	--	--	--	--	--	--	--	--	--	--	--	--	--
meta_659	Bergamottin	3445.2	4454.3	4859.7	6268.2	7664.3	8116.5	9	9	9	9	9	9	--	--	--	--	--	--	--	--	--	HMDB0039309	Organic compounds	Lipids and lipid-like molecules	Prenol lipids	Terpene lactones	5317564	7437-55-0
meta_660	5,6-DiHETrE [(卤)5,6-dihydroxy-8Z,11Z,14Z-eicosatrienoic acid]	43767	59340	56944	26294	24197	30022	9	9	9	9	9	9	--	--	--	--	--	--	--	--	--	--	--	--	--	--	--	--
meta_661	8-Geranyloxypsoralen	50770	45842	45690	35332	41007	37901	9	9	9	9	9	9	--	--	--	--	--	--	--	--	--	HMDB0039309	Organic compounds	Lipids and lipid-like molecules	Prenol lipids	Terpene lactones	5317564	7437-55-0
meta_662	D-Fructose-1,6-biphosphate	20131	18463	14015	11313	4694.7	7401.6	34135	27233	38133	26761	24555	29425	--	--	--	--	--	--	--	--	--	--	--	--	--	--	--	--
meta_663	Esculetin-7-O-glucoside	9	9	9	9	9	9	122340	153170	165550	135890	127240	118010	--	--	--	--	--	--	--	--	--	--	--	--	--	--	--	--
meta_664	Esculin (6,7-DihydroxyCoumarin-6-glucoside)	19459	28078	21074	9	10372	9918.1	178340	161920	131830	454110	604030	528090	--	--	--	--	--	--	--	--	--	--	--	--	--	--	--	--
meta_665	Daphnin	15281	35129	29113	11667	11079	11967	224150	227400	183610	596640	694870	683350	--	--	--	--	--	--	--	--	--	--	--	--	--	--	--	--
meta_666	2,4,2',4'-tetrahydroxy-3'-prenylchalcone	9	9	9	9	9	9	73951	86809	80782	153310	175820	139660	--	--	--	--	--	--	--	--	--	--	--	--	--	--	--	--
meta_667	Docosanoic acid (Behenic acid)	8225.4	1793.4	9	5588.8	9	1835.1	9	9	7269.8	9	1447.5	4452.4	--	--	--	--	--	--	--	--	--	--	--	--	--	--	--	--
meta_668	6-O-Caffeoyl-D-glucose	3979200	3581300	5405000	2348300	3351000	2753800	98880	96162	113270	84377	70987	84829	--	--	--	--	--	--	--	--	--	--	--	--	--	--	--	--
meta_669	5,6,7,4'-Tetramethoxyflavone	466960	442300	370900	262020	286350	290880	9	9	9	9	9	9	--	--	LMPK12111167	Scutellarein 5,6,7,4'-tetramethyl ether	5,6,7,4'-Tetramethoxyflavone	5,6,7-Trimethoxy-2-(4-methoxyphenyl)-4H-1-benzopyran-4-one	Polyketides [PK]	Flavonoids [PK12]	Flavones and Flavonols [PK1211]	HMDB0030575	Organic compounds	Phenylpropanoids and polyketides	Flavonoids	O-methylated flavonoids	96118	1168-42-9
meta_670	6-Demethoxytangeretin	436730	450740	430130	257430	290940	308800	9	9	9	9	9	9	--	--	--	--	--	--	--	--	--	--	--	--	--	--	--	--
meta_671	5,7,3',4'-Tetramethoxyflavone	4690300	4697800	3821000	2481300	3256300	3115700	9	9	9	9	9	9	--	--	--	--	--	--	--	--	--	--	--	--	--	--	--	--
meta_672	Melibiose*	196940	196380	187710	235010	213760	125630	115500	95860	105520	90875	85544	91976	--	--	--	--	--	--	--	--	--	--	--	--	--	--	--	--
meta_673	D-Trehalose*	332670	297880	342270	341770	348970	694790	166520	135350	177640	89342	126530	161670	--	--	--	--	--	--	--	--	--	--	--	--	--	--	--	--
meta_674	Isomaltulose*	537750	516150	364790	819300	942600	738380	247940	263240	248040	309520	328720	298520	--	--	--	--	--	--	--	--	--	--	--	--	--	--	--	--
meta_675	Galactinol*	1019800	1297800	872790	2405400	1239700	1548500	898270	746680	744020	718590	528640	627160	--	--	--	--	--	--	--	--	--	--	--	--	--	--	--	--
meta_676	D-Sucrose*	1176200	1413700	1110400	1979400	1546900	1605700	760380	834110	914570	673040	431410	623420	--	--	--	--	--	--	--	--	--	--	--	--	--	--	--	--
meta_677	D-Maltose*	591320	333610	337520	565920	723590	764640	325980	291410	246050	249730	334380	224030	--	--	--	--	--	--	--	--	--	--	--	--	--	--	--	--
meta_678	Lactobiose*	3238500	3436700	3234400	3911400	3979100	4909700	1760700	1574300	1490100	2834400	3093100	2300600	--	--	--	--	--	--	--	--	--	--	--	--	--	--	--	--
meta_679	coniferyl alcohol-4-O-glucoside (Coniferin)	6263400	4788700	7918200	2929200	4462700	3961300	104220	128740	164100	93660	87822	92998	--	--	--	--	--	--	--	--	--	--	--	--	--	--	--	--
meta_680	Cocamidopropyl betaine	17119	26347	29771	13363	11143	13606	17314	12587	12402	29894	30179	25148	--	--	--	--	--	--	--	--	--	--	--	--	--	--	--	--
meta_681	7,8-Dihydroxy-5,6,4'-trimethoxyflavone	12671000	12601000	13269000	11216000	12284000	11877000	9	9	5571.7	8177.9	3772.5	9	--	--	--	--	--	--	--	--	--	--	--	--	--	--	--	--
meta_682	Tenaxin I	13081000	12584000	12763000	11789000	11963000	11334000	6375.8	9	9	11460	9	9	--	--	LMPK12111425	Tenaxin I	-	-	Polyketides [PK]	Flavonoids [PK12]	Flavones and Flavonols [PK1211]	--	--	--	--	--	--	--
meta_683	Eupatilin (5,7-Dihydroxy-3',4',6-Trimethoxyflavone)	4112000	3922500	3746400	2649100	3128300	2951000	9	9	5953.2	14102	6019.7	6848.2	--	--	--	--	--	--	--	--	--	--	--	--	--	--	--	--
meta_684	5,7-Dihydroxy-3',4',5'-trimethoxyflavone	4967800	5337700	5750700	3771300	4265200	3798400	7286.8	9	9	19661	6133.5	5303.4	--	--	LMPK12110880	Tricetin 3',4',5'-trimethyl ether	5,7-Dihydroxy-3',4',5'-trimethoxyflavone	-	Polyketides [PK]	Flavonoids [PK12]	Flavones and Flavonols [PK1211]	HMDB0037692	Organic compounds	Phenylpropanoids and polyketides	Flavonoids	O-methylated flavonoids	5379265	18103-42-9
meta_685	Ayanin (3',5-Dihydroxy-3,4',7-Trimethoxyflavone)	212110	188500	182910	140780	185130	125890	9	9	9	2439.2	4180.8	1456.3	--	--	--	--	--	--	--	--	--	--	--	--	--	--	--	--
meta_686	Eupatorin	3435000	2867800	3582500	2536700	2732600	2783300	4664	9	9	11276	9	9	--	--	LMPK12111239	Eupatorin	3',5-Dihydroxy-4',6,7-trimethoxyflavone	-	Polyketides [PK]	Flavonoids [PK12]	Flavones and Flavonols [PK1211]	--	--	--	--	--	--	--
meta_687	Dihydrocaffeoylglucose	13539000	11936000	14687000	7797500	11051000	12069000	859800	845900	1183200	777120	410410	514680	--	--	--	--	--	--	--	--	--	--	--	--	--	--	--	--
meta_688	Syringaldehyde-4-O-glucoside	1006900	582480	1661500	1115600	1406100	1200100	215800	261810	274590	225220	103900	207470	--	--	--	--	--	--	--	--	--	--	--	--	--	--	--	--
meta_689	5,6,7,4'-Tetramethoxyflavanone	1776400	1828700	1823800	1395300	1473100	1716600	9	9	9	9	9	9	--	--	LMPK12140620	-	5,6,7,4'-Tetramethoxyflavanone	-	Polyketides [PK]	Flavonoids [PK12]	Flavanones [PK1214]	--	--	--	--	--	--	--
meta_690	Maltitol	27274	24549	28489	24618	39729	29840	18881	10303	8794.8	13482	9	16334	--	--	--	--	--	--	--	--	--	HMDB0002928	Organic compounds	Lipids and lipid-like molecules	Fatty Acyls	Fatty acyl glycosides	493591	585-88-6
meta_691	Lactitol	12108000	12113000	12394000	11383000	12464000	12144000	12197000	11055000	10492000	10643000	8774800	10941000	--	--	--	--	--	--	--	--	--	HMDB0040937	Organic compounds	Lipids and lipid-like molecules	Fatty Acyls	Fatty acyl glycosides	157355	585-86-4
meta_692	Guanosine 3',5'-cyclic monophosphate	43976	30877	57911	38084	35840	15032	9994	11188	7319.6	14163	18128	12072	C00942	Thermogenesis(ko04714);;Olfactory transduction(ko04740);;Vascular smooth muscle contraction(ko04270);;cGMP-PKG signaling pathway(ko04022);;Purine metabolism(ko00230);;Long-term depression(ko04730);;Gap junction(ko04540);;Phototransduction(ko04744);;Renin secretion(ko04924);;Metabolic pathways(ko01100);;Salivary secretion(ko04970);;Bile secretion(ko04976);;Aldosterone synthesis and secretion(ko049…	--	--	--	--	--	--	--	HMDB0001314	Organic compounds	Nucleosides, nucleotides, and analogues	Purine nucleotides	Cyclic purine nucleotides	24316	7665-99-8
meta_693	4-Pyridoxic acid-O-glucoside	92984	97820	94750	119480	103030	125740	28472	37691	35510	49757	35981	40158	--	--	--	--	--	--	--	--	--	--	--	--	--	--	--	--
meta_694	5,7,2',5'-Tetrahydroxy-8,6'-dimethoxyflavone	111590	76262	123150	108510	97043	84596	9	9	9	9	9	9	--	--	--	--	--	--	--	--	--	--	--	--	--	--	--	--
meta_695	5,7,4',5'-Tetrahydro-3',6-dimethoxyflavone	110320	128980	115420	72895	71645	88111	9	9	9	9	9	9	--	--	--	--	--	--	--	--	--	--	--	--	--	--	--	--
meta_696	Limocitrin (5,7,4'-trihydroxy-8,3'-dimethoxyflavonol)	202930	202170	163530	147510	162720	160530	9	9	9	9	9	19463	--	--	--	--	--	--	--	--	--	--	--	--	--	--	--	--
meta_697	Syringetin	4183600	3802100	4511800	5207300	5396600	4872500	8664.4	5663.3	6136.3	11597	3762.5	9	C11620	Flavone and flavonol biosynthesis(ko00944)	LMPK12112498	Syringetin	-	-	Polyketides [PK]	Flavonoids [PK12]	Flavones and Flavonols [PK1211]	--	--	--	--	--	--	--
meta_698	3,3',5,7-Tetrahydroxy-4',6-Dimethoxyflavone; (Laciniatin)	206960	161710	179850	106790	173680	138050	9	9	9	9	9	20937	--	--	--	--	--	--	--	--	--	--	--	--	--	--	--	--
meta_699	3',5-Dihydroxy-4',6,7-Trimethoxyflavanone	7241500	6345200	7300300	5337400	6564200	6020200	9	9	9	9	9	9	--	--	--	--	--	--	--	--	--	--	--	--	--	--	--	--
meta_700	Aucubin	76088	77535	78275	53182	50065	51687	45711	41850	44255	33361	26962	34121	--	--	LMPR0102070006	Aucubin	-	-	Prenol Lipids [PR]	Isoprenoids [PR01]	C10 isoprenoids (monoterpenes) [PR0102]	--	--	--	--	--	--	--
meta_701	Rosmanol	9	9	9	9	9	9	227430	211220	218720	104730	85414	112120	--	--	--	--	--	--	--	--	--	--	--	--	--	--	--	--
meta_702	Adenosine 5'-monophosphate	82783	79929	93884	308800	196590	149470	84206	89759	94973	108890	125600	116090	C00020	FoxO signaling pathway(ko04068);;mTOR signaling pathway(ko04150);;Biosynthesis of plant secondary metabolites(ko01060);;Olfactory transduction(ko04740);;Biosynthesis of secondary metabolites(ko01110);;AMPK signaling pathway(ko04152);;Antifolate resistance(ko01523);;Purine metabolism(ko00230);;Cortisol synthesis and secretion(ko04927);;Parkinson disease(ko05012);;Taste transduction(ko04742);;Longe…	--	--	--	--	--	--	--	HMDB0000045	Organic compounds	Nucleosides, nucleotides, and analogues	Purine nucleotides	Purine ribonucleotides	6083	61-19-8
meta_703	Inosine 5'-monophosphate	5513.2	5141.9	4633.6	13489	15926	10641	6882.6	9821	5783.7	7883.5	9052.6	12069	C00130	Biosynthesis of alkaloids derived from histidine and purine(ko01065);;Purine metabolism(ko00230);;Antifolate resistance(ko01523);;Taste transduction(ko04742);;Metabolic pathways(ko01100);;Biosynthesis of plant secondary metabolites(ko01060);;Biosynthesis of plant hormones(ko01070);;Biosynthesis of secondary metabolites(ko01110)	--	--	--	--	--	--	--	HMDB0000175	Organic compounds	Nucleosides, nucleotides, and analogues	Purine nucleotides	Purine ribonucleotides	8582	131-99-7
meta_704	Esculetin-7-O-quinic acid	23059	25026	22406	23659	12939	12900	9	9	9	9	9	9	--	--	--	--	--	--	--	--	--	--	--	--	--	--	--	--
meta_705	1-Methoxyphaseollin	28515	14482	29647	31177	28397	32657	9	9	9	9	9	9	--	--	--	--	--	--	--	--	--	--	--	--	--	--	--	--
meta_706	5,6,15-Trihydroxy-7,9,11,13-eicosatetraenoic acid	9	9	9	9	9	9	62678	44331	42040	27499	18455	18022	C06314	Neuroactive ligand-receptor interaction(ko04080);;Arachidonic acid metabolism(ko00590);;Toxoplasmosis(ko05145)	--	--	--	--	--	--	--	HMDB0012587	Organic compounds	Lipids and lipid-like molecules	Fatty Acyls	Eicosanoids	52224362	_
meta_707	2-伪-Linolenoyl-glycerol*	41631	30333	54086	96882	95200	63397	2364.4	3237.2	2257.3	4865.2	7560.5	6528.9	--	--	--	--	--	--	--	--	--	--	--	--	--	--	--	--
meta_708	Honyumine	11972	4391.7	1190.6	7129.4	9911.1	8327.3	2048900	1928100	1723900	2236200	2870600	2334300	--	--	--	--	--	--	--	--	--	--	--	--	--	--	--	--
meta_709	1-caffeoylquinic acid*	223200	296240	296510	313930	188420	239920	15571	23301	18722	10184	9	9	--	--	--	--	--	--	--	--	--	--	--	--	--	--	--	--
meta_710	Chlorogenic acid (3-O-caffeoylquinic acid)*	290860	231010	295630	691280	374040	420200	9	9	9	9	9	9	--	--	--	--	--	--	--	--	--	--	--	--	--	--	--	--
meta_711	Neochlorogenic acid (5-O-caffeoylquinic acid)*	215060	234890	284040	748860	356010	390780	9	9	9	9	9	9	--	--	--	--	--	--	--	--	--	--	--	--	--	--	--	--
meta_712	Cryptochlorogenic acid (4-O-caffeoylquinic acid)*	160860	190780	226740	528130	349080	301910	9	9	9	9	9	9	--	--	--	--	--	--	--	--	--	--	--	--	--	--	--	--
meta_713	Isoxanthohumol	9	9	9	9	9	9	35088	25724	39556	16817	10610	13953	--	--	--	--	--	--	--	--	--	--	--	--	--	--	--	--
meta_714	2-Linoleoylglycerol*	7430.4	7982.5	15302	22498	18590	9163.9	2225.7	4385.8	3558.4	5023.9	7744.2	6853.9	--	--	--	--	--	--	--	--	--	--	--	--	--	--	--	--
meta_715	1-Linoleoylglycerol*	7599.1	7358.4	13942	23251	19458	8412.3	2979.8	5127.5	3326.4	4737.9	7546.4	7374	--	--	--	--	--	--	--	--	--	--	--	--	--	--	--	--
meta_716	1-O-Feruloyl-D-Glucose	6650500	5838700	6579100	3565500	4798900	4281800	141880	116360	150490	82957	91411	101210	--	--	--	--	--	--	--	--	--	--	--	--	--	--	--	--
meta_717	Piperitol	9	9	9	9	9	9	14468	14632	13750	12848	6285	7445	--	--	--	--	--	--	--	--	--	--	--	--	--	--	--	--
meta_718	coniferyl ferulate	9	9	9	9	9	9	14570	31685	21178	14365	14908	11336	--	--	--	--	--	--	--	--	--	--	--	--	--	--	--	--
meta_719	1-Oleoyl-Sn-Glycerol	2457700	3045200	2426900	1727300	1156400	1659800	5742.7	8653.5	4985.4	5971.3	8260.6	6942.7	--	--	--	--	--	--	--	--	--	--	--	--	--	--	--	--
meta_720	7-Hydroxy-3,5,6,8-tetramethoxyflavone	2930900	3047600	2892200	2214300	2589500	2456200	9	9	9	9	9	9	--	--	--	--	--	--	--	--	--	--	--	--	--	--	--	--
meta_721	Gardenin B	1093700	1122200	981320	426680	601440	529200	9	9	9	9	9	9	--	--	LMPK12111451	Gardenin B	-	Demethyltangeretin	Polyketides [PK]	Flavonoids [PK12]	Flavones and Flavonols [PK1211]	--	--	--	--	--	--	--
meta_722	5-Hydroxy-6,7,3',4'-tetramethoxyflavone	2616300	2524600	2437300	1988900	1917500	1776600	9	9	9	9	9	9	--	--	LMPK12111243	6-Hydroxyluteolin 6,7,3',4'-tetramethyl ether	5-Hydroxy-6,7,3',4'-tetramethoxyflavone	-	Polyketides [PK]	Flavonoids [PK12]	Flavones and Flavonols [PK1211]	--	--	--	--	--	--	--
meta_723	Eupatorin-5-methylether (3'-hydroxy-5,6,7,4'-tetramethoxyflavone)	800910	846500	760070	577430	581690	556180	9	9	9	9	9	9	--	--	--	--	--	--	--	--	--	--	--	--	--	--	--	--
meta_724	Penduletin 4'-Methyl Ether (5-Hydroxy-3,6,7,4'-Tetramethoxyflavone)	3052100	2804700	2624700	1338800	1600400	1416100	9	9	9	9	9	9	--	--	--	--	--	--	--	--	--	--	--	--	--	--	--	--
meta_725	Chryso obtusin	3377900	3268800	3115800	2324000	2468500	2229800	3530.9	1700.6	2247.3	5958.4	2369.2	9	--	--	--	--	--	--	--	--	--	--	--	--	--	--	--	--
meta_726	Altisin	7560100	7395400	7217300	3445700	4337200	3684300	9	9	9	9	9	9	--	--	LMPK12111313	Altisin	-	-	Polyketides [PK]	Flavonoids [PK12]	Flavones and Flavonols [PK1211]	--	--	--	--	--	--	--
meta_727	5-Hydroxy-3,7,3',4'-tetramethoxyflavone (Retusin)	7392600	6934000	6847600	3312800	3968300	3635400	9	9	9	9	9	9	--	--	--	--	--	--	--	--	--	--	--	--	--	--	--	--
meta_728	sweroside	642490	702720	750560	1026800	1058600	1100100	53739	40334	57310	66717	59314	26029	--	--	--	--	--	--	--	--	--	--	--	--	--	--	--	--
meta_729	Epipinoresinol*	6414.7	4576.2	8522.6	2913.3	5551.3	2825.8	21832	20413	25007	18791	15462	19892	--	--	--	--	--	--	--	--	--	--	--	--	--	--	--	--
meta_730	Pinoresinol*	6502.2	6323	12121	6873.4	6068.2	4525.7	27546	15220	27213	24610	16262	19626	--	--	--	--	--	--	--	--	--	--	--	--	--	--	--	--
meta_731	Sudachitin	287470	260640	255100	245200	248390	222030	9	9	9	9	9	9	--	--	LMPK12111472	Sudachitin	4',5,7-Trihydroxy-3',6,8-trimethoxyflavone	Menthokubanone	Polyketides [PK]	Flavonoids [PK12]	Flavones and Flavonols [PK1211]	--	--	--	--	--	--	--
meta_732	Acerosin	615110	537560	529110	676370	626790	634810	9	9	9	9	9	9	--	--	LMPK12111473	Acerosin	3',5,7-Trihydroxy-4',6,8-trimethoxyflavone	-	Polyketides [PK]	Flavonoids [PK12]	Flavones and Flavonols [PK1211]	--	--	--	--	--	--	--
meta_733	4',5,7-Trihydroxy-3',3,6-Trimethoxyflavone (Jaceidin)	77993	60678	75085	71810	70719	65409	9	9	9	9	9	9	--	--	--	--	--	--	--	--	--	--	--	--	--	--	--	--
meta_734	Arcapillin (2',4',5-trihydroxy-5',6,7-trimethoxyflavone)	20803	14076	15387	9281.3	14202	12414	9	9	9	9	9	9	--	--	--	--	--	--	--	--	--	--	--	--	--	--	--	--
meta_735	Glucosyringic acid	62203	59907	58943	32364	52194	40824	2534300	2005500	2598100	1261800	741320	685900	--	--	--	--	--	--	--	--	--	--	--	--	--	--	--	--
meta_736	5-Hydroxy-6,7,3',4'-tetramethoxyflavanone	5177500	4387900	4413000	1655200	2403600	2081300	20658	19549	17048	16184	9959.2	18627	--	--	LMPK12140631	-	5-Hydroxy-6,7,3',4'-tetramethoxyflavanone	-	Polyketides [PK]	Flavonoids [PK12]	Flavanones [PK1214]	--	--	--	--	--	--	--
meta_737	7-Deoxyloganic acid	23116	12656	10116	20927	30928	27884	17772	14993	18785	10662	10914	10899	--	--	--	--	--	--	--	--	--	HMDB0037028	Organic compounds	Lipids and lipid-like molecules	Prenol lipids	Terpene glycosides	4490284	92842-56-3
meta_738	lariciresinol	9	9	9	9	9	9	30412	21829	22172	14062	6227.9	12640	C10646	Metabolic pathways(ko01100);;Biosynthesis of various secondary metabolites - part 2(ko00998);;Biosynthesis of secondary metabolites(ko01110)	--	--	--	--	--	--	--	--	--	--	--	--	--	--
meta_739	Isolariciresinol	45844	27414	35006	17925	16487	18752	2395.3	2315.1	2822.8	4679.9	5224.3	3046.9	--	--	--	--	--	--	--	--	--	--	--	--	--	--	--	--
meta_740	Isopentenyladenine-7-N-glucoside	24667	15305	15166	15650	10785	5879.5	410740	307420	550650	151920	77972	139690	--	--	--	--	--	--	--	--	--	--	--	--	--	--	--	--
meta_741	scopoletin-7-O-glucuronide	9064600	9290200	10511000	11572000	10040000	11296000	675800	399360	617750	371390	291140	358030	--	--	--	--	--	--	--	--	--	--	--	--	--	--	--	--
meta_742	N-Sinapoylhydroxycoumarin	9	9	9	9	9	9	4088600	3054200	4347000	1857600	977090	2046800	--	--	--	--	--	--	--	--	--	--	--	--	--	--	--	--
meta_743	Chlorogenic acid methyl ester	2224400	1729600	3641300	2456600	2379500	2344400	9	9	9	9	9	9	--	--	--	--	--	--	--	--	--	--	--	--	--	--	--	--
meta_744	3-O-Feruloylquinic acid*	6195900	6667300	6947700	9103200	7334000	8895200	9	9	9	9	9	9	--	--	--	--	--	--	--	--	--	--	--	--	--	--	--	--
meta_745	1-O-Feruloylquinic acid*	10401000	10628000	11975000	13770000	12643000	13787000	717100	481110	831790	478650	321640	376150	--	--	--	--	--	--	--	--	--	--	--	--	--	--	--	--
meta_746	5-O-Feruloylquinic acid*	373940	224960	320340	202140	233310	207070	9	9	9	9	9	9	--	--	--	--	--	--	--	--	--	--	--	--	--	--	--	--
meta_747	Dioxindole-3-acetyl-3-O-glucoside	841140	987550	949200	824800	816890	894810	65112	54516	70215	63016	43416	51320	--	--	--	--	--	--	--	--	--	--	--	--	--	--	--	--
meta_748	Fraxetin-8-O-glucoside (Fraxin)	17784	9	9	20049	9	20175	2215600	2039700	1652700	1624600	1243400	1550600	--	--	--	--	--	--	--	--	--	--	--	--	--	--	--	--
meta_749	Sinapaldehyde-4-O-Glucoside	9	9	9	9	9	9	2126300	2487300	1429700	1340600	1204300	1661500	--	--	--	--	--	--	--	--	--	--	--	--	--	--	--	--
meta_750	2'-HydroxyIsoxanthohumol	9	9	9	9	9	9	14265	12527	25553	3625.6	2456.9	9	--	--	--	--	--	--	--	--	--	--	--	--	--	--	--	--
meta_751	Trihydroxycinnamoylquinic acid	949080	1002600	900190	1089900	1218100	1141300	810730	1022100	857130	1390300	1864100	1579300	--	--	--	--	--	--	--	--	--	--	--	--	--	--	--	--
meta_752	4-Ketopinoresinol	2300	1601.9	1184.8	831.07	1286.8	1457.9	5970.6	3418	7490	6788.9	4314.2	3898.8	--	--	--	--	--	--	--	--	--	--	--	--	--	--	--	--
meta_753	Sinensetin (5,6,7,3',4'-Pentamethoxyflavone)	20039000	19155000	19535000	18283000	18789000	18481000	7036.5	9	7664.3	21769	6711.6	9	--	--	--	--	--	--	--	--	--	--	--	--	--	--	--	--
meta_754	3,4',5,6,7-Pentamethoxyflavone	910550	871350	894530	615720	766170	731450	9	9	9	9	9	9	--	--	--	--	--	--	--	--	--	--	--	--	--	--	--	--
meta_755	3',4',5',5,7-Pentamethoxyflavone	2357800	2092800	2142800	1796100	1797500	1819300	9	9	9	9	9	9	--	--	--	--	--	--	--	--	--	--	--	--	--	--	--	--
meta_756	Isosinensetin	2380800	2259000	2251600	1984600	2056300	2122800	9	9	9	9	9	9	--	--	LMPK12111403	Isosinensetin	5,7,8,3',4'-Pentamethoxyflavone	6-Demethoxynobiletin	Polyketides [PK]	Flavonoids [PK12]	Flavones and Flavonols [PK1211]	--	--	--	--	--	--	--
meta_757	Tangeretin (4',5,6,7,8-Pentamethoxyflavone)	2066100	2040300	2101500	1534100	1699600	1700800	9	9	9	9	9	9	--	--	--	--	--	--	--	--	--	--	--	--	--	--	--	--
meta_758	3,5,7,3鈥?鈥?Pentamethoxyflavone	16392000	16328000	16254000	14210000	16068000	15922000	9	9	12462	20167	7961.4	9	--	--	--	--	--	--	--	--	--	--	--	--	--	--	--	--
meta_759	6',7'-Dihydroxybergamottin	22602	23120	24314	21841	19942	20887	9	9	9	9	9	9	--	--	--	--	--	--	--	--	--	HMDB0039066	Organic compounds	Phenylpropanoids and polyketides	Coumarins and derivatives	Furanocoumarins	131752532	71339-34-9
meta_760	Casticin	5153900	4939200	4892600	5763400	5624800	5825800	5231.3	9	9	7185.3	6140.6	9	--	--	LMPK12113010	Casticin	3,6,7,4'-Tetra-O-methyl-5,3'-dihydroxyflavone	Quercetagetin 3,6,7,4'-tetramethyl ether	Polyketides [PK]	Flavonoids [PK12]	Flavones and Flavonols [PK1211]	--	--	--	--	--	--	--
meta_761	Feruloyl syringic acid	9	9	12326	26429	33114	17524	26316	32245	13772	42606	54920	46115	--	--	--	--	--	--	--	--	--	--	--	--	--	--	--	--
meta_762	5,4鈥?Dihydroxy-3,6,7,3鈥?tetramethoxyflavone	19232000	18801000	18808000	20470000	19704000	20700000	18740	8266.3	13317	39983	14458	3287.1	--	--	--	--	--	--	--	--	--	--	--	--	--	--	--	--
meta_763	5,7-Dihydroxy-6,3',4',5'-tetramethoxyflavone (Arteanoflavone)	19432000	18154000	18615000	20583000	19020000	20320000	25301	5354.9	13345	43719	13614	4626.3	--	--	--	--	--	--	--	--	--	--	--	--	--	--	--	--
meta_764	Gardenin D	12702000	12341000	12608000	19162000	18994000	19611000	44965	9402	5674.7	57282	20695	8224.4	--	--	LMPK12111476	Gardenin D	5,3'-Dihydroxy-6,7,8,4'-tetramethoxyflavone	-	Polyketides [PK]	Flavonoids [PK12]	Flavones and Flavonols [PK1211]	--	--	--	--	--	--	--
meta_765	Skullcapflavone II	12318000	9775000	10836000	12222000	12063000	12988000	8883.3	2844.2	6756.4	23615	7975	3611.1	--	--	LMPK12111423	Skullcapflavone II	-	Neobaicalein	Polyketides [PK]	Flavonoids [PK12]	Flavones and Flavonols [PK1211]	--	--	--	--	--	--	--
meta_766	Chrysosplenetin	5661200	4902500	5035100	5992800	5613800	5791700	5477.2	3117.9	4345.2	9894.2	4985.3	9	--	--	LMPK12113009	Chrysosplenetin	5,4'-Dihydroxy-3,6,7,3'-tetramethoxyflavone	Quercetagetin 3,6,7,3'-tetramethyl ether	Polyketides [PK]	Flavonoids [PK12]	Flavones and Flavonols [PK1211]	--	--	--	--	--	--	--
meta_767	Swertiamarin	1175500	1192300	1018000	611880	887970	807680	9	9	9	9	9	9	--	--	--	--	--	--	--	--	--	--	--	--	--	--	--	--
meta_768	2'-Hydroxy-3,4,5,4',6'-pentamethoxychalcone	74406	66476	60501	33223	49383	38899	9	9	9	9	9	9	--	--	LMPK12120329	-	2'-Hydroxy-3,4,5,4',6'-pentamethoxychalcone	-	Polyketides [PK]	Flavonoids [PK12]	Chalcones and dihydrochalcones [PK1212]	--	--	--	--	--	--	--
meta_769	5,7,3',4',5'-Pentamethoxyflavanone	571950	424810	615520	638410	691100	638560	9	9	9	9	9	9	--	--	--	--	--	--	--	--	--	--	--	--	--	--	--	--
meta_770	5,7,8,3鈥?4鈥?Pentamethoxyflavanone	29498000	29484000	27843000	21397000	24658000	23219000	9	9	9	10536	9	9	--	--	--	--	--	--	--	--	--	--	--	--	--	--	--	--
meta_771	3',4',5,6,7-Pentamethoxyflavanone	30299000	28059000	28567000	19369000	24735000	22720000	9	9	9	13923	9	9	--	--	--	--	--	--	--	--	--	--	--	--	--	--	--	--
meta_772	Riboflavin (Vitamin B2)	657990	860210	699570	543170	679610	669020	44415	70949	59079	101480	101900	134730	--	--	--	--	--	--	--	--	--	--	--	--	--	--	--	--
meta_773	Succinyladenosine	662610	625350	658320	575590	575890	590730	2114900	2098900	2214400	1701200	2083600	1696100	--	--	--	--	--	--	--	--	--	--	--	--	--	--	--	--
meta_774	Fraxidin-8-O-glucoside	37727	34696	19594	9	9	9	658370	683770	754040	630700	508990	571080	--	--	--	--	--	--	--	--	--	--	--	--	--	--	--	--
meta_775	S-(5'-Adenosy)-L-homocysteine	41908	42120	53609	60799	69745	55715	14725	14869	18068	21613	38890	39854	--	--	--	--	--	--	--	--	--	--	--	--	--	--	--	--
meta_776	Sinapoyl-4-O-glucoside*	59204	29951	40134	64996	87797	77167	185900	134950	162430	124270	111980	140010	--	--	--	--	--	--	--	--	--	--	--	--	--	--	--	--
meta_777	1-O-Sinapoyl-D-glucose*	208080	160430	201670	195490	330080	249530	148550	190920	125000	155430	250310	185980	--	--	--	--	--	--	--	--	--	--	--	--	--	--	--	--
meta_778	Icariside B2	199880	225040	129680	165860	133380	74876	1543000	1315600	1475000	1698400	1907400	1792400	--	--	--	--	--	--	--	--	--	--	--	--	--	--	--	--
meta_779	Roseoside	48136	9	16798	71007	9	24299	62144	41284	42563	64743	93197	75168	--	--	--	--	--	--	--	--	--	--	--	--	--	--	--	--
meta_780	5-Hydroxyauranetin	4237100	3987300	3858100	3829800	4132600	4203500	27194	8636.4	5814.6	37190	12655	6662.7	--	--	LMPK12113314	5-Hydroxyauranetin	5-Hydroxy-3,6,7,8,4'-pentamethoxyflavone	-	Polyketides [PK]	Flavonoids [PK12]	Flavones and Flavonols [PK1211]	--	--	--	--	--	--	--
meta_781	ethyl rosmarinate	280840	276770	242220	208920	192680	195310	9	9	9	9	9	9	--	--	--	--	--	--	--	--	--	--	--	--	--	--	--	--
meta_782	Geniposide	87003	85266	101230	9	9	9	9	44990	40391	9	9	9	--	--	--	--	--	--	--	--	--	--	--	--	--	--	--	--
meta_783	Trachelogenin	509730	491690	412990	441310	563420	423030	9	9	9	9	9	9	--	--	--	--	--	--	--	--	--	--	--	--	--	--	--	--
meta_784	5'-Glucosyloxyjasmanic acid	46946	46436	34366	20246	18888	18191	61283	69048	82325	86678	60063	67221	--	--	--	--	--	--	--	--	--	--	--	--	--	--	--	--
meta_785	Bis(2-ethylhexyl)phthalate	3777100	4878400	3583300	3939900	1798300	2699600	3331300	1784600	1662100	1647900	3799500	3197100	--	--	--	--	--	--	--	--	--	--	--	--	--	--	--	--
meta_786	Diisooctyl Phthalate	3812200	5356100	3519400	3836700	1764900	2739300	3265800	1649700	1644800	1647800	3808600	3381900	--	--	--	--	--	--	--	--	--	--	--	--	--	--	--	--
meta_787	N-Glucosyl-p-coumaroylputrescine	24172	12753	23629	32260	33229	32645	9	9	9	9	9	9	--	--	--	--	--	--	--	--	--	--	--	--	--	--	--	--
meta_788	4-O-Sinapoylquinic acid	584680	542250	541330	609140	424990	472770	41004	34973	58815	9	9	33579	--	--	--	--	--	--	--	--	--	--	--	--	--	--	--	--
meta_789	S-Adenosyl-L-methionine	143180	109890	139620	177630	267510	135950	52654	87478	87727	88581	71594	44277	C00019	Arginine and proline metabolism(ko00330);;Biosynthesis of plant hormones(ko01070);;Biosynthesis of secondary metabolites(ko01110);;Biosynthesis of amino acids(ko01230);;Zeatin biosynthesis(ko00908);;Biosynthesis of plant secondary metabolites(ko01060);;Monobactam biosynthesis(ko00261);;Sulfur relay system(ko04122);;Metabolic pathways(ko01100);;Cysteine and methionine metabolism(ko00270)	--	--	--	--	--	--	--	HMDB0001185	Organic compounds	Nucleosides, nucleotides, and analogues	5'-deoxyribonucleosides	5'-deoxy-5'-thionucleosides	34756	485-80-3
meta_790	Ribosyladenosine	200980	244180	222660	234650	261890	237240	392630	450180	284910	261000	310910	296010	--	--	--	--	--	--	--	--	--	--	--	--	--	--	--	--
meta_791	S-Adenosylmethionine	15198	21884	26450	10612	13904	20363	15470	8513.6	3426	4626.2	5439.7	9655.3	C00019	Monobactam biosynthesis(ko00261);;Sulfur relay system(ko04122);;Cysteine and methionine metabolism(ko00270);;Metabolic pathways(ko01100);;Biosynthesis of secondary metabolites(ko01110);;Biosynthesis of amino acids(ko01230);;Biosynthesis of plant hormones(ko01070);;Biosynthesis of plant secondary metabolites(ko01060);;Zeatin biosynthesis(ko00908);;Arginine and proline metabolism(ko00330)	--	--	--	--	--	--	--	--	--	--	--	--	--	--
meta_792	(9Z,12Z)-N-(3-Methoxybenzyl)octadeca-9,12-dienamide	201150	216120	241160	529210	274250	399910	9	9	9	9	9	9	--	--	--	--	--	--	--	--	--	--	--	--	--	--	--	--
meta_793	Sinapoylglucuronic acid	1824300	1875200	2136800	1395300	1462600	1736400	9	9	9	9	9	9	--	--	--	--	--	--	--	--	--	--	--	--	--	--	--	--
meta_794	Nobiletin (5,6,7,8,3',4'-Hexamethoxyflavone)	1664400	1638900	1452000	1345300	1423000	1443000	9	9	9	9	9	9	--	--	--	--	--	--	--	--	--	--	--	--	--	--	--	--
meta_795	Benzyl 尾-primeveroside	7767.3	6027.7	8144.4	9	9	9	70771	74957	77334	63371	37902	58228	--	--	--	--	--	--	--	--	--	HMDB0041190	Organic compounds	Organic oxygen compounds	Organooxygen compounds	Carbohydrates and carbohydrate conjugates	14730864	130622-31-0
meta_796	Benzyl-(2''-O-xylosyl)glucoside	7911.8	4473.5	9356	5914	5728.2	4444.8	49274	53639	49241	31699	58568	24820	--	--	--	--	--	--	--	--	--	--	--	--	--	--	--	--
meta_797	Delta-Tocopherol	30298000	28810000	29463000	26254000	28201000	27411000	21597	3272.2	21425	58335	14477	2375.9	C14151	Biosynthesis of secondary metabolites(ko01110);;Ubiquinone and other terpenoid-quinone biosynthesis(ko00130);;Metabolic pathways(ko01100)	LMPR02020066	delta-tocopherol	(2R)-2,8-dimethyl-2-[(4R,8R)-4,8,12-trimethyltridecyl]-3,4-dihydro-2H-chromen-6-ol	-	Prenol Lipids [PR]	Quinones and hydroquinones [PR02]	Vitamin E [PR0202]	HMDB0002902	Organic compounds	Lipids and lipid-like molecules	Prenol lipids	Quinone and hydroquinone lipids	92094	119-13-1
meta_798	Uridine 5'-diphosphate	3258.9	4975.3	3382.9	4761.6	5991.3	6986.8	1152	1642.5	1800.5	9	9	3762.8	C00015	Zeatin biosynthesis(ko00908);;Neuroactive ligand-receptor interaction(ko04080);;Pyrimidine metabolism(ko00240);;Metabolic pathways(ko01100)	--	--	--	--	--	--	--	HMDB0000295	Organic compounds	Nucleosides, nucleotides, and analogues	Pyrimidine nucleotides	Pyrimidine ribonucleotides	6031	58-98-0
meta_799	2'-Hydroxy-3,4,5,3',4',6'-hexamethoxychalcone	287650	312180	293910	237340	273610	270990	9	9	9	9	9	9	--	--	--	--	--	--	--	--	--	--	--	--	--	--	--	--
meta_800	5,6,7,8,3',4'-Hexamethoxyflavanone	359650	331790	364160	291920	341380	272720	9	9	9	9	9	9	--	--	--	--	--	--	--	--	--	--	--	--	--	--	--	--
meta_801	Salireposide	9	9	9	9	9	9	155630	209310	202810	315700	510020	393600	--	--	--	--	--	--	--	--	--	--	--	--	--	--	--	--
meta_802	Glycohaplopine	9	9	9	9	9	9	195930	143760	135080	202710	289940	173480	--	--	--	--	--	--	--	--	--	--	--	--	--	--	--	--
meta_803	Nodakenin	520610	670840	516750	218670	354990	397490	9	9	9	9	9	9	--	--	--	--	--	--	--	--	--	--	--	--	--	--	--	--
meta_804	N-p-Coumaroyl-N'-feruloylputrescine	38254	45797	38034	32365	40581	55586	9	9	9	9	9	9	--	--	--	--	--	--	--	--	--	--	--	--	--	--	--	--
meta_805	Methylpicraquassioside A	1461500	1516500	1214800	1326000	1291300	1591400	2984200	2797700	2995100	2639300	3067500	2775800	--	--	--	--	--	--	--	--	--	--	--	--	--	--	--	--
meta_806	Kaempferol-3-O-arabinoside (Juglanin)	9	9	9	255070	215020	160220	9	9	9	9	9	9	--	--	--	--	--	--	--	--	--	--	--	--	--	--	--	--
meta_807	Luteolin-8-C-arabinoside	60622	72416	39804	80290	79050	43970	9	9	9	9	9	9	--	--	--	--	--	--	--	--	--	--	--	--	--	--	--	--
meta_808	O-MethylNaringenin-8-C-arabinoside	943630	248820	539050	261580	353760	432310	9	9	9	9	9	9	--	--	--	--	--	--	--	--	--	--	--	--	--	--	--	--
meta_809	Liquiritigenin-4'-O-Glucoside (Liquiritin)	28339	15861	22422	26364	25935	41825	9	9	9	9	9	9	--	--	--	--	--	--	--	--	--	--	--	--	--	--	--	--
meta_810	Monohydroxy-hexamethoxyflavone	8936000	9001500	9721100	9092900	8221100	8485800	9	9	9	9	9	9	--	--	--	--	--	--	--	--	--	--	--	--	--	--	--	--
meta_811	Natsudaidain (3-Hydroxy-3',4',5,6,7,8-hexamethoxyflavone)	665620	662960	682830	595590	633780	608380	7146.8	3382.7	2029.1	20193	13687	5232	--	--	--	--	--	--	--	--	--	--	--	--	--	--	--	--
meta_812	Gardenin A	572410	509360	525130	463300	512370	512880	9817	4557.6	2886.9	8865.6	5019.7	2620.3	--	--	LMPK12111493	Gardenin A	5-Hydroxy-3',4',5',6,7,8-hexamethoxyflavone	-	Polyketides [PK]	Flavonoids [PK12]	Flavones and Flavonols [PK1211]	--	--	--	--	--	--	--
meta_813	Pinocembrin-7-O-glucoside (Pinocembroside)	9	9	9	9	9	9	16886	13250	11762	34701	41551	36597	--	--	--	--	--	--	--	--	--	--	--	--	--	--	--	--
meta_814	2-Hydroxyphenol-1-O-glucosyl(6鈫?)rhamnoside	9	9	9	9	9	9	627340	570610	762760	1515700	1791900	2068400	--	--	--	--	--	--	--	--	--	--	--	--	--	--	--	--
meta_815	syringaresinol	9	9	9	9	9	9	764140	1150100	1375000	808160	587820	838950	--	--	--	--	--	--	--	--	--	HMDB0038928	Organic compounds	Lignans, neolignans and related compounds	Furanoid lignans	_	100067	21453-71-4
meta_816	Trehalose 6-phosphate	26144	25649	29733	19183	32305	21254	16366	29424	18269	27821	28387	21772	C00689	Biosynthesis of secondary metabolites(ko01110);;Starch and sucrose metabolism(ko00500);;Phosphotransferase system (PTS)(ko02060);;Metabolic pathways(ko01100);;Retrograde endocannabinoid signaling(ko04723)	--	--	--	--	--	--	--	--	--	--	--	--	--	--
meta_817	Sucrose-6-phosphate	22087	36807	34399	21923	30363	30266	30532	28178	31315	33938	30302	9	--	--	--	--	--	--	--	--	--	--	--	--	--	--	--	--
meta_818	Grandidentatin	19369	20390	18630	51947	23718	28657	22502	22615	24478	38860	81573	32057	--	--	--	--	--	--	--	--	--	--	--	--	--	--	--	--
meta_819	LysoPE 14:0	3226.2	3473.5	2486.6	1742.9	1735.8	1481.1	4372.8	4583.3	3715.6	8692.1	11040	6013.7	--	--	--	--	--	--	--	--	--	--	--	--	--	--	--	--
meta_820	Ditartaroyl-hydroxycoumarin	506860	442020	425980	510320	388410	452580	758140	663940	697570	699270	692670	705340	--	--	--	--	--	--	--	--	--	--	--	--	--	--	--	--
meta_821	Cycloartenol	7302.4	7384.5	8516.8	10208	7987.8	7702	17223	17740	18399	20341	20828	21093	C01902	Biosynthesis of terpenoids and steroids(ko01062);;Metabolic pathways(ko01100);;Steroid biosynthesis(ko00100);;Biosynthesis of secondary metabolites(ko01110);;Biosynthesis of plant hormones(ko01070);;Biosynthesis of plant secondary metabolites(ko01060);;Overview of biosynthetic pathways(ko01010)	LMST01100008	cycloartenol	9beta,19-cyclolanost-24-en-3beta-ol	9beta,19-Cyclo-24-lanosten-3beta-ol; Cycloartenol; cycloartenol	Sterol Lipids [ST]	Sterols [ST01]	Cycloartanols and derivatives [ST0110]	HMDB0036591	Organic compounds	Lipids and lipid-like molecules	Steroids and steroid derivatives	Cycloartanols and derivatives	92110	469-38-5
meta_822	Adenosine 5'-diphosphate	30110	22751	28210	42019	37978	29938	9214.6	10721	9020	16305	9289	17462	C00008	Renin secretion(ko04924);;Metabolic pathways(ko01100);;Photosynthesis(ko00195);;Zeatin biosynthesis(ko00908);;Oxidative phosphorylation(ko00190);;Platelet activation(ko04611);;Lysosome(ko04142);;Neuroactive ligand-receptor interaction(ko04080);;FoxO signaling pathway(ko04068);;Biosynthesis of secondary metabolites(ko01110);;Thermogenesis(ko04714);;AMPK signaling pathway(ko04152);;Purine metabolis…	--	--	--	--	--	--	--	HMDB0001341	Organic compounds	Nucleosides, nucleotides, and analogues	Purine nucleotides	Purine ribonucleotides	6022	58-64-0
meta_823	Apigenin-6-C-glucoside (Isovitexin)	3415300	3155900	3510100	10388000	9561300	10859000	115330	169760	245300	175720	89152	60139	--	--	--	--	--	--	--	--	--	--	--	--	--	--	--	--
meta_824	Apigenin-5-O-glucoside	205880	226560	123890	744660	685430	776920	19989	22327	9	9	9	9	--	--	--	--	--	--	--	--	--	--	--	--	--	--	--	--
meta_825	Apigenin-3'-O-伪-D-glucopyranoside	170880	161360	76812	1029000	850770	551020	9	9	9	9	9	9	--	--	--	--	--	--	--	--	--	--	--	--	--	--	--	--
meta_826	Galangin-7-O-glucoside	148320	192670	293170	217710	97312	172350	9	9	9	9	9	9	--	--	--	--	--	--	--	--	--	--	--	--	--	--	--	--
meta_827	Isovitexin	4516400	3827500	4872300	19025000	14528000	14901000	91286	88606	94490	105210	32482	30789	C01714	Flavone and flavonol biosynthesis(ko00944)	LMPK12110338	Isovitexin	6-beta-D-Glucopyranosyl-4',5,7-trihydroxyflavone	Homovitexin; Saponaretin	Polyketides [PK]	Flavonoids [PK12]	Flavones and Flavonols [PK1211]	--	--	--	--	--	--	--
meta_828	Kaempferol-3-O-rhamnoside (Afzelin)(Kaempferin)	9298.4	10887	6296	10176	2601.3	5982.9	2935.4	9	7304.5	9	9	9	--	--	--	--	--	--	--	--	--	--	--	--	--	--	--	--
meta_829	Apigenin-8-C-Glucoside (vitexin)	3714700	3455100	3692600	11749000	10475000	12192000	130900	152100	236680	156000	96028	48512	--	--	--	--	--	--	--	--	--	--	--	--	--	--	--	--
meta_830	3,5,6,7,8,3',4'-Heptamethoxyflavone	546050	540660	518980	436410	493990	466580	9	9	9	9	9	9	--	--	LMPK12113345	-	3,5,6,7,8,3',4'-Heptamethoxyflavone	-	Polyketides [PK]	Flavonoids [PK12]	Flavones and Flavonols [PK1211]	HMDB0037689	Organic compounds	Phenylpropanoids and polyketides	Flavonoids	O-methylated flavonoids	150893	1178-24-1
meta_831	Benzyl-(2''-O-glucosyl)glucoside	9	9	9	9	9	9	19822	44484	55934	18410	13677	27590	--	--	--	--	--	--	--	--	--	--	--	--	--	--	--	--
meta_832	Avicularin	40949	34795	48622	873180	454430	476130	9	9	9	9	9	9	--	--	LMPK12112167	Avicularin	-	Quercetin 3-alpha-L-arabinofuranoside	Polyketides [PK]	Flavonoids [PK12]	Flavones and Flavonols [PK1211]	--	--	--	--	--	--	--
meta_833	Quercetin-3-O-xyloside (Reynoutrin)	49149	32788	52295	828700	548660	626790	9	9	9	9	9	9	--	--	--	--	--	--	--	--	--	--	--	--	--	--	--	--
meta_834	Quercetin-3-O-arabinoside (Guaijaverin)	21965	4382.8	16091	179120	77037	110310	9	9	9	9	9	9	--	--	--	--	--	--	--	--	--	--	--	--	--	--	--	--
meta_835	Naringenin-6-C-Glucoside	101820	98579	81022	313400	271810	365580	9	9	9	9	9	9	--	--	--	--	--	--	--	--	--	--	--	--	--	--	--	--
meta_836	Isohemiphloin	159160	118350	178590	398480	506930	446830	30920	41456	24281	33209	28933	26649	--	--	LMPK12140224	Isohemiphloin	(S)-8-beta-D-Glucopyranosyl-4',5,7-trihydroxyflavanone	(2S)-8-beta-D-Glucopyranosyl-2,3-dihydro-5,7-dihydroxy-2-(4-hydroxyphenyl)-4H-1-benzopyran-4-one	Polyketides [PK]	Flavonoids [PK12]	Flavanones [PK1214]	--	--	--	--	--	--	--
meta_837	Dihydrocharcone-4'-O-glucoside	9	9	9	19251	13426	13213	193410	164090	112420	87554	46648	69645	--	--	--	--	--	--	--	--	--	--	--	--	--	--	--	--
meta_838	Loquatoside	6929.2	10380	11340	13810	14820	7341.5	9	9	9	9	9	9	--	--	--	--	--	--	--	--	--	--	--	--	--	--	--	--
meta_839	Ursolaldehyde	9	9	9	9	9	9	9429.8	6669.7	10562	11634	16215	13573	--	--	--	--	--	--	--	--	--	--	--	--	--	--	--	--
meta_840	Epicatechin gallate*	21860	82534	26841	5792.5	18481	4026	25154	186010	66330	15009	9	32684	--	--	--	--	--	--	--	--	--	--	--	--	--	--	--	--
meta_841	Bis(p-Coumaroyl)tartaric acid	9	9	9	9	9	9	186740	165720	184490	70719	25023	63754	--	--	--	--	--	--	--	--	--	--	--	--	--	--	--	--
meta_842	Catechin gallate*	26890	71114	26536	14440	27636	4605	18136	261950	93534	17199	6890	30827	--	--	--	--	--	--	--	--	--	--	--	--	--	--	--	--
meta_843	7-O-Galloyltricetiflavan	26520	61428	17330	8672.8	11543	6325.2	22886	174690	46986	6372.8	9	14350	--	--	--	--	--	--	--	--	--	--	--	--	--	--	--	--
meta_844	Feruloylcholine glucoside	6905.3	7071.9	10007	8263.4	7558.3	10449	3763.4	3584.2	9	2912.1	3799.4	9	--	--	--	--	--	--	--	--	--	--	--	--	--	--	--	--
meta_845	1,3-O-Diferuloylglycerol	9	9	9	9	9	9	9	9	9	35711	102060	68253	--	--	--	--	--	--	--	--	--	--	--	--	--	--	--	--
meta_846	Menatetrenone (Vitamin K2)	9	9	9	9	9	9	9	9	9	160830	244400	212630	--	--	--	--	--	--	--	--	--	--	--	--	--	--	--	--
meta_847	Rhein-8-O-glucoside	9	30752	9	18284	19363	15091	206960	190220	229880	499620	590790	602040	--	--	--	--	--	--	--	--	--	--	--	--	--	--	--	--
meta_848	Acacetin-7-O-galactoside*	9	9	9	9	9	9	149420	125260	167270	90153	47390	68252	--	--	--	--	--	--	--	--	--	--	--	--	--	--	--	--
meta_849	Acacetin-7-O-glucoside (Tilianin)*	9	9	9	9	9	9	970880	847620	898370	513710	254380	431440	--	--	--	--	--	--	--	--	--	--	--	--	--	--	--	--
meta_850	Isorhamnetin-3-O-arabinoside	123930	93858	153530	906680	540090	721500	9	9	9	9	9	9	--	--	--	--	--	--	--	--	--	--	--	--	--	--	--	--
meta_851	Luteolin-6-C-glucoside (Isoorientin)*	635180	851030	827550	3875700	2660400	3244700	9	9	9	7161.8	4052	2386.2	--	--	--	--	--	--	--	--	--	--	--	--	--	--	--	--
meta_852	Quercetin-3-O-rhamnoside(Quercitrin)	244840	386280	388100	1070700	676480	832910	9	9	9	9	9	9	--	--	--	--	--	--	--	--	--	--	--	--	--	--	--	--
meta_853	Kaempferol-3-O-galactoside (Trifolin)	64530	45324	56552	9	27678	9	9	9	9	9	9	9	--	--	--	--	--	--	--	--	--	--	--	--	--	--	--	--
meta_854	Luteolin-7-O-glucoside (Cynaroside)	9	9	9	517150	462720	438680	9	9	9	22706	22958	31646	--	--	--	--	--	--	--	--	--	--	--	--	--	--	--	--
meta_855	Kaempferol-4'-O-glucoside	315980	359630	372820	500000	367260	383530	9	9	9	9	9	9	--	--	--	--	--	--	--	--	--	--	--	--	--	--	--	--
meta_856	Luteolin-3'-O-glucoside	9	9	9	57258	54216	40136	78707	62036	55062	55868	19431	35156	--	--	--	--	--	--	--	--	--	--	--	--	--	--	--	--
meta_857	Luteolin-8-C-glucoside (orientin)*	3538300	3598600	4615400	17186000	12786000	14649000	9	9	9	9	9	9	--	--	--	--	--	--	--	--	--	--	--	--	--	--	--	--
meta_858	Kaempferol-3-O-glucoside (Astragalin)	146000	87052	89496	1077300	799330	1190200	9	9	9	9	9	9	--	--	--	--	--	--	--	--	--	--	--	--	--	--	--	--
meta_859	Luteolin-7-O-尾-D-glucopyranoside	63970	88478	151380	1049400	1656800	369260	9	9	9	9	9	9	--	--	--	--	--	--	--	--	--	--	--	--	--	--	--	--
meta_860	HydroxyAloe-Emodin-8-O-glucoside	9	9	9	88387	96246	100930	9	9	9	9	9	9	--	--	--	--	--	--	--	--	--	--	--	--	--	--	--	--
meta_861	Sakuranin	9	9	9	9	9	9	10218	6270.2	11423	5656.5	1838.7	7850.9	--	--	LMPK12140564	Sakuranin	-	-	Polyketides [PK]	Flavonoids [PK12]	Flavanones [PK1214]	--	--	--	--	--	--	--
meta_862	Eriodictyol-8-C-glucoside	9	9	68126	167080	254650	75322	9	9	9	9	9	9	--	--	--	--	--	--	--	--	--	--	--	--	--	--	--	--
meta_863	Aromadendrin-7-O-glucoside	32041	26973	51277	97900	144550	64338	9	9	9	9	9	9	--	--	--	--	--	--	--	--	--	--	--	--	--	--	--	--
meta_864	Eriodictyol-3'-O-glucoside	8355.2	7164.7	9294.8	22460	17389	17112	9	9	9	9	9	9	--	--	--	--	--	--	--	--	--	--	--	--	--	--	--	--
meta_865	eriodictyol 7-O-尾-D-glucopyranoside	9	9	9	9	9	9	225480	225370	120380	95003	104030	213570	--	--	--	--	--	--	--	--	--	--	--	--	--	--	--	--
meta_866	Dihydrokaempferol-3-O-glucoside	321800	182970	220660	121950	167940	244680	9	9	9	9	9	9	--	--	--	--	--	--	--	--	--	--	--	--	--	--	--	--
meta_867	Vitamin K1	6599.1	4910.5	5679.4	6269.6	5550.1	6352.9	5385.8	5898.5	5501.2	6851.7	6357.3	6020.5	C02059	Biosynthesis of secondary metabolites(ko01110);;Ubiquinone and other terpenoid-quinone biosynthesis(ko00130);;Vitamin digestion and absorption(ko04977);;Metabolic pathways(ko01100)	LMPR02030028	phylloquinone	2-methyl-3-[(2E,7R,11R)-3,7,11,15-tetramethylhexadec-2-en-1-yl]naphthalene-1,4-dione	2-Methyl-3-phytyl-1,4-naphthoquinone; PHYLLOQUINONE; Phylloquinone; Phytonadione; Vitamin K1	Prenol Lipids [PR]	Quinones and hydroquinones [PR02]	Vitamin K [PR0203]	HMDB0003555	Organic compounds	Lipids and lipid-like molecules	Prenol lipids	Quinone and hydroquinone lipids	5284607	84-80-0
meta_868	LysoPE 16:1*	37717	36449	39105	37336	47238	65388	46643	45986	56257	94697	140450	99462	--	--	--	--	--	--	--	--	--	--	--	--	--	--	--	--
meta_869	Sieboldin	9	9	9	81937	71724	78464	9	9	9	9	9	9	--	--	LMPK12120530	Sieboldin	-	-	Polyketides [PK]	Flavonoids [PK12]	Chalcones and dihydrochalcones [PK1212]	--	--	--	--	--	--	--
meta_870	LysoPE 16:0*	1290200	1193800	1346700	1419200	1264500	1090000	1193000	1238100	1077700	1936400	3473000	2261300	--	--	--	--	--	--	--	--	--	--	--	--	--	--	--	--
meta_871	LysoPE 16:0(2n isomer)*	635780	561580	607950	275050	305730	328830	79879	101250	70757	255600	570530	358530	--	--	--	--	--	--	--	--	--	--	--	--	--	--	--	--
meta_872	1,2-Dihydroobacunone	9	9	9	2023.2	1983.3	9	77566	48667	67666	30079	20400	40674	--	--	--	--	--	--	--	--	--	--	--	--	--	--	--	--
meta_873	Obacunone	1721.8	9	6450.5	3992.9	4143.7	1771.6	176640	116210	189710	134710	131320	190620	--	--	--	--	--	--	--	--	--	--	--	--	--	--	--	--
meta_874	Flavin Single Nucleotide(FMN)	146500	100330	130180	137890	103490	103150	75412	44989	53043	45669	55066	50443	--	--	--	--	--	--	--	--	--	--	--	--	--	--	--	--
meta_875	Mangiferolic acid	9	12900	4788.8	12842	6193.3	5436.7	146840	192880	181220	261390	406180	381730	--	--	--	--	--	--	--	--	--	--	--	--	--	--	--	--
meta_876	24,30-Dihydroxy-12(13)-enolupinol	16127	9	9	16048	9	8104.2	9	9	9	9	9	24278	--	--	--	--	--	--	--	--	--	--	--	--	--	--	--	--
meta_877	Ursolic acid*	9	10407	9	9748.4	9	9	124640	193340	178050	263760	413160	359280	--	--	--	--	--	--	--	--	--	--	--	--	--	--	--	--
meta_878	Betulinic acid	9	12167	2407.6	10661	4381.3	4858.4	129640	180440	160130	247420	366490	359680	--	--	LMPR0106140004	Betulinic acid	3beta-Hydroxy-lup-20(29)-en-28-oic acid	-	Prenol Lipids [PR]	Isoprenoids [PR01]	C30 isoprenoids (triterpenes) [PR0106]	--	--	--	--	--	--	--
meta_879	3-Epiursolic Acid*	9	9	9	9	9	7428.7	167490	180890	191250	132470	133670	99590	--	--	--	--	--	--	--	--	--	--	--	--	--	--	--	--
meta_880	L-Aspartic acid-O-diglucoside	890350	938570	674490	908760	808780	626290	766600	833670	899830	1111000	925480	891030	--	--	--	--	--	--	--	--	--	--	--	--	--	--	--	--
meta_881	Caffeoyl-p-coumaroyltartaric acid	1267700	1123300	1111500	831840	1372300	1026400	32265	30401	68302	56645	9	9	--	--	--	--	--	--	--	--	--	--	--	--	--	--	--	--
meta_882	Anthranilate-1-O-Sophoroside	187820	247140	256250	210250	237390	201120	11227	60493	16057	45961	38543	33512	--	--	--	--	--	--	--	--	--	--	--	--	--	--	--	--
meta_883	Hispidulin-8-C-glucoside	12358000	11276000	11964000	21379000	18850000	22329000	9	9	9	9	9	9	--	--	--	--	--	--	--	--	--	--	--	--	--	--	--	--
meta_884	Chrysoeriol-7-O-glucoside	22637	44866	40743	109620	96906	80155	9821.5	21710	17152	13521	8204.5	11560	--	--	--	--	--	--	--	--	--	--	--	--	--	--	--	--
meta_885	Diosmetin-7-O-galactoside	26899000	22179000	21217000	28146000	36895000	25950000	9	9	9	9	9	9	--	--	--	--	--	--	--	--	--	--	--	--	--	--	--	--
meta_886	Isorhamnetin-3-O-rhamnoside	313440	301410	350200	671290	640740	680710	9	9	9	9	9	9	--	--	--	--	--	--	--	--	--	--	--	--	--	--	--	--
meta_887	6-C-MethylKaempferol-3-glucoside	22904000	21896000	21476000	26801000	34790000	25455000	9	9	9	9	9	9	--	--	--	--	--	--	--	--	--	--	--	--	--	--	--	--
meta_888	Chrysoeriol-8-C-glucoside (scoparin)	11334000	11695000	11916000	20468000	20564000	24321000	9	9	9	9	9	9	--	--	--	--	--	--	--	--	--	--	--	--	--	--	--	--
meta_889	Diosmetin-7-O-Beta-D-Glucopyranoside	28414000	22262000	18468000	27941000	36746000	25136000	9	9	9	9	9	9	--	--	--	--	--	--	--	--	--	--	--	--	--	--	--	--
meta_890	Yuanhuanin	23679000	24132000	21381000	27827000	33665000	27749000	9	9	9	9	9	9	--	--	--	--	--	--	--	--	--	--	--	--	--	--	--	--
meta_891	Diosmetin-6-C-glucoside	4459900	4216400	4964200	8270000	7709900	8574800	9	9	9	9	9	9	--	--	--	--	--	--	--	--	--	--	--	--	--	--	--	--
meta_892	6-C-Methylquercetin-3-O-rhamnoside	65523	51575	74273	815760	447420	570420	9	9	9	9	9	9	--	--	--	--	--	--	--	--	--	--	--	--	--	--	--	--
meta_893	4-O-(6'-O-Glucosylcaffeoyl)-4-hydroxybenzoic Acid	16538	12440	14132	15998	11260	23892	9	9	9	9	9	9	--	--	--	--	--	--	--	--	--	--	--	--	--	--	--	--
meta_894	Quercetin-7-O-glucoside*	9	9	9	403730	246370	388250	9	9	9	9	9	9	--	--	--	--	--	--	--	--	--	--	--	--	--	--	--	--
meta_895	6-HydroxyLuteolin 5-glucoside	9	9	9	654870	393280	566960	9	9	9	9	9	9	--	--	LMPK12111175	6-Hydroxyluteolin 5-glucoside	-	-	Polyketides [PK]	Flavonoids [PK12]	Flavones and Flavonols [PK1211]	--	--	--	--	--	--	--
meta_896	Quercetin-3-O-glucoside (Isoquercitrin)*	53956	46243	59093	868990	540280	695170	9	9	9	9	9	9	--	--	--	--	--	--	--	--	--	--	--	--	--	--	--	--
meta_897	Quercetin-3-O-galactoside (Hyperin)*	97707	74870	73347	1190600	811780	1118800	9	7963	10814	14763	18886	14757	--	--	--	--	--	--	--	--	--	--	--	--	--	--	--	--
meta_898	Isohyperoside*	9	9	9	3892200	2667400	2769100	9	9	9	9	9	9	--	--	--	--	--	--	--	--	--	--	--	--	--	--	--	--
meta_899	Quercetin-4'-O-glucoside (Spiraeoside)*	9	9	9	641870	407550	554790	9	9	9	9	9	9	--	--	--	--	--	--	--	--	--	--	--	--	--	--	--	--
meta_900	Quercetin-5-O-尾-D-glucoside*	9	9	9	4451400	2434200	3168000	9	9	22732	9	9	9	--	--	--	--	--	--	--	--	--	--	--	--	--	--	--	--
meta_901	Hesperetin-7-O-glucoside	8265800	4873300	6414400	3570400	5258700	4953900	9	9	9	9	9	9	--	--	--	--	--	--	--	--	--	--	--	--	--	--	--	--
meta_902	Hesperetin-5-O-glucoside	9	9	9	726270	469500	611110	9	9	9	9	9	9	--	--	--	--	--	--	--	--	--	--	--	--	--	--	--	--
meta_903	LysoPC 14:0	73918	87365	80831	48937	59398	66115	12592	8962.6	11379	9393.2	14479	8981.1	--	--	--	--	--	--	--	--	--	--	--	--	--	--	--	--
meta_904	Limonin	1867000	1480600	2642900	837880	789030	524270	2378500	2289300	2549400	2785200	3023900	3118800	--	--	--	--	--	--	--	--	--	--	--	--	--	--	--	--
meta_905	Melianone	2220200	1381200	3765100	892390	1052200	562600	3117500	2663600	2617300	3172000	3958200	3386300	--	--	--	--	--	--	--	--	--	--	--	--	--	--	--	--
meta_906	4-p-Cumaroyl-rhamnosyl-(1鈫?)-D-glucose	12533	9	9	9	9	9	88667	98700	72070	49341	22238	19432	--	--	--	--	--	--	--	--	--	--	--	--	--	--	--	--
meta_907	Sinapine-4-O-Glucoside	3503.2	2269.7	4466.7	12646	10456	8218	35131	29044	25883	10912	30373	17443	--	--	--	--	--	--	--	--	--	--	--	--	--	--	--	--
meta_908	Obacunoic acid	781410	613320	1409100	248280	297090	171050	1741900	1796100	1919800	1658500	1927600	2145900	--	--	--	--	--	--	--	--	--	--	--	--	--	--	--	--
meta_909	Deacetylnomilin	73421	43366	61928	14396	22060	16299	113990	101550	83066	214230	410250	299620	--	--	--	--	--	--	--	--	--	--	--	--	--	--	--	--
meta_910	Isoobacunoic acid	1072700	652280	885210	199120	281220	236230	1845600	1424000	1451400	2475800	3956100	2681600	--	--	--	--	--	--	--	--	--	--	--	--	--	--	--	--
meta_911	Alphitolic acid	9	9	9	9	9	9	584650	543280	485360	1465200	3007700	2264100	--	--	--	--	--	--	--	--	--	--	--	--	--	--	--	--
meta_912	2,3-dihydroxy-12-ursen-28-oic acid	9	9	9	9	9	9	437070	386750	503060	356330	148310	460800	--	--	--	--	--	--	--	--	--	--	--	--	--	--	--	--
meta_913	Corosolic acid	9	9	9	9	9	9	419770	393570	480590	333490	162370	414640	--	--	--	--	--	--	--	--	--	--	--	--	--	--	--	--
meta_914	2-Hydroxyoleanolic acid	9	9	9	9	9	9	576500	543430	472990	1591600	3094300	2218300	--	--	--	--	--	--	--	--	--	--	--	--	--	--	--	--
meta_915	3,24-Dihydroxy-17,21-semiacetal-12(13)oleanolic fruit	9	9	9	9	9	9	702220	795660	951500	543500	356270	634580	--	--	--	--	--	--	--	--	--	--	--	--	--	--	--	--
meta_916	hederagenin	7560.3	6408.9	5420.8	9	9	9	458130	420920	490650	237670	116440	335790	--	--	--	--	--	--	--	--	--	--	--	--	--	--	--	--
meta_917	2伪-Hydroxyursolic acid	9	9	9	9	9	9	586810	538050	463390	1446400	2915300	2141700	--	--	--	--	--	--	--	--	--	--	--	--	--	--	--	--
meta_918	Maslinic acid	9	9	9	9	9	9	643280	547940	540290	1718400	3382300	2396600	--	--	LMPR0106180014	Maslinic acid	2alpha,3beta-dihydroxyurs-12-en-29-oic acid	-	Prenol Lipids [PR]	Isoprenoids [PR01]	C30 isoprenoids (triterpenes) [PR0106]	--	--	--	--	--	--	--
meta_919	2-Glucosyl-glucosyloxy-2-phenylacetic acid amide	14089	16677	11782	9443	14608	19833	22828	26848	21326	19273	13561	15675	--	--	--	--	--	--	--	--	--	--	--	--	--	--	--	--
meta_920	N-(4-O-(Glucosyl)-E-feruloyl)-tyramine	39960	65365	28684	54312	44604	63331	9	9	9	7256.5	9	9	--	--	--	--	--	--	--	--	--	--	--	--	--	--	--	--
meta_921	LysoPE 18:3(2n isomer)*	11788000	11821000	10421000	9902300	12311000	13347000	292520	297840	228390	485980	536690	446710	--	--	--	--	--	--	--	--	--	--	--	--	--	--	--	--
meta_922	LysoPE 18:3*	47339	44255	40235	49228	67085	72836	2044.3	1745	2782.8	4404.6	6930.3	5970.6	--	--	--	--	--	--	--	--	--	--	--	--	--	--	--	--
meta_923	Rosinidin-3-O-glucoside	2724400	2447300	2798900	2357200	2597200	2599700	9	9	9	9	9	9	--	--	--	--	--	--	--	--	--	--	--	--	--	--	--	--
meta_924	LysoPE 18:2(2n isomer)*	33801000	32787000	32067000	32826000	35040000	36325000	3829000	4066800	2746400	5398900	6183400	5087700	--	--	--	--	--	--	--	--	--	--	--	--	--	--	--	--
meta_925	LysoPE 18:2*	24210	30436	27414	26619	38576	39596	5413.1	4481	4511.6	9072	15731	10177	--	--	--	--	--	--	--	--	--	--	--	--	--	--	--	--
meta_926	3'-O-Methyltricetin-7-O-glucoside	1921800	747850	1127300	4311800	1442000	1082700	23818	41730	9	9	9	9	--	--	--	--	--	--	--	--	--	--	--	--	--	--	--	--
meta_927	Tamarixetin-3-O-glucoside (Tamarixin)*	542870	429470	461340	366100	512910	420310	9	9	9	9	9	9	--	--	--	--	--	--	--	--	--	--	--	--	--	--	--	--
meta_928	6-Methoxykaempferol-3-O-glucoside	968940	850690	1164800	2336500	2298000	1971600	19686	23718	18003	40889	23723	15162	--	--	--	--	--	--	--	--	--	--	--	--	--	--	--	--
meta_929	Isorhamnetin-3-O-Glucoside	4371900	5151300	4616700	5456500	5950000	4965400	50080	53578	71592	80980	88172	134400	--	--	--	--	--	--	--	--	--	--	--	--	--	--	--	--
meta_930	6-C-Methylquercetin-3-O-glucoside	1410800	622290	818100	1815500	2699800	2471200	9	9	9	9	9	9	--	--	--	--	--	--	--	--	--	--	--	--	--	--	--	--
meta_931	Isorhamnetin-7-O-glucoside (Brassicin)	4238200	4675300	4283800	6061500	5483800	4972600	69882	44718	64379	87963	67241	99715	--	--	--	--	--	--	--	--	--	--	--	--	--	--	--	--
meta_932	Rhamnetin-3-O-Glucoside	1014500	793080	941520	2899700	1903700	3354800	36032	20453	13502	30278	32724	17675	--	--	--	--	--	--	--	--	--	--	--	--	--	--	--	--
meta_933	Nepetin-7-O-alloside	4889200	4417400	4952800	5737300	5558100	5773900	98538	77787	40415	83518	95126	113940	--	--	--	--	--	--	--	--	--	--	--	--	--	--	--	--
meta_934	Nepetin-7-O-glucoside	1110300	1464300	1102600	3212500	2434200	3991800	19588	19210	9	27804	21274	21352	--	--	--	--	--	--	--	--	--	--	--	--	--	--	--	--
meta_935	LysoPE 18:1*	2790500	3302300	2799100	1582800	2684300	2664300	483850	555680	499190	898120	1593600	1105100	--	--	--	--	--	--	--	--	--	--	--	--	--	--	--	--
meta_936	LysoPE 18:1(2n isomer)*	1513000	2506500	2413200	840130	1484400	1463100	284510	345680	273710	559270	930530	654930	--	--	--	--	--	--	--	--	--	--	--	--	--	--	--	--
meta_937	Myricetin-3-O-galactoside*	60231	48777	50208	70623	78307	61034	9	9	9	9	9	9	--	--	--	--	--	--	--	--	--	--	--	--	--	--	--	--
meta_938	Myricetin-3-O-glucoside*	67819	60984	38937	246540	172040	185340	9	9	9	9	9	9	--	--	--	--	--	--	--	--	--	--	--	--	--	--	--	--
meta_939	3',5',5,7-Tetrahydroxy-4'-methoxyflavanone-3'-O-glucoside	53299	58678	35297	179190	201940	181870	9	9	23298	9	9	9	--	--	--	--	--	--	--	--	--	--	--	--	--	--	--	--
meta_940	LysoPC 15:0*	73430	74561	68271	94627	73552	86184	52493	68955	61070	103370	151900	115960	--	--	--	--	--	--	--	--	--	--	--	--	--	--	--	--
meta_941	LysoPE 18:0	47749	51988	42388	25962	45159	47453	8127.5	7674.9	8454.6	14755	24349	16783	--	--	--	--	--	--	--	--	--	--	--	--	--	--	--	--
meta_942	Dihydromyricetin-3-O-glucoside	468980	433670	422710	284780	231610	319920	9	9	9	9	9	9	--	--	--	--	--	--	--	--	--	--	--	--	--	--	--	--
meta_943	3-O-p-Coumaroylshikimic acid-O-glucoside*	426080	368590	407200	222690	219330	183750	9	9	9	9	9	9	--	--	--	--	--	--	--	--	--	--	--	--	--	--	--	--
meta_944	5-O-p-Coumaroylshikimic acid O-glucoside*	88470	131620	118720	66158	64294	71977	156760	121790	159540	95241	33831	73230	--	--	--	--	--	--	--	--	--	--	--	--	--	--	--	--
meta_945	2,3-Di-O-Galloyl-D-Glucose*	21029	13811	10151	44746	31328	24293	9	9	9	9	9	9	--	--	--	--	--	--	--	--	--	--	--	--	--	--	--	--
meta_946	Digalloylglucose*	8028.9	14693	5944.2	16124	17746	9390.7	9	9	9	9	9	9	--	--	--	--	--	--	--	--	--	--	--	--	--	--	--	--
meta_947	N-(p-Coumaroyl)serotonin Glucoside	9	9	9	9	9	9	9	9	9	80098	135910	101210	--	--	--	--	--	--	--	--	--	--	--	--	--	--	--	--
meta_948	4-Hydroxycoumarin di-glucoside	274040	185860	161030	108830	104450	96876	9	9	9	9	9	9	--	--	--	--	--	--	--	--	--	--	--	--	--	--	--	--
meta_949	scopoletin-7-O-xylosyl(1鈫?)glucoside	9	9	9	9	9	9	199660	248450	241580	177760	55205	188960	--	--	--	--	--	--	--	--	--	--	--	--	--	--	--	--
meta_950	Rutaevin	9	9	9	9	9	9	33050	25335	32131	21705	14474	26816	--	--	--	--	--	--	--	--	--	--	--	--	--	--	--	--
meta_951	27,28-Dicarboxyl ursolic acid	9	9	9	9	9	9	702610	543300	605730	542410	482790	598190	--	--	--	--	--	--	--	--	--	--	--	--	--	--	--	--
meta_952	Acacetin-7-O-(6''-O-acetyl)glucoside	9	9	9	9	9	9	795140	818690	778980	655210	703850	679010	--	--	--	--	--	--	--	--	--	--	--	--	--	--	--	--
meta_953	Alisol F	9	9	9	9	9	9	103670	82337	89365	51634	52276	73522	--	--	--	--	--	--	--	--	--	--	--	--	--	--	--	--
meta_954	Asiatic acid	9	9	9	9	9	9	32252	26507	29211	64080	55270	80798	--	--	--	--	--	--	--	--	--	--	--	--	--	--	--	--
meta_955	Tormentic acid	9	9	9	9	9	9	415260	362780	385510	193290	215520	248240	--	--	--	--	--	--	--	--	--	HMDB0036651	Organic compounds	Lipids and lipid-like molecules	Prenol lipids	Triterpenoids	13653335	53155-25-2
meta_956	Euscaphic acid	9	9	9	9	9	9	140000	173740	189820	119600	96498	104600	--	--	--	--	--	--	--	--	--	--	--	--	--	--	--	--
meta_957	Kaempferol-3-O-(6''-acetyl)glucoside*	75745	48504	64831	28138	61641	39418	9	9	9	9	9	9	--	--	--	--	--	--	--	--	--	--	--	--	--	--	--	--
meta_958	Kaempferol-3-O-(2''-acetyl)glucoside*	71885	48116	146090	103940	61784	68864	9	9	9	9	9	9	--	--	--	--	--	--	--	--	--	--	--	--	--	--	--	--
meta_959	Deacetylnomilinic acid	68447	27604	37251	26822	13909	24122	381250	265190	350920	421320	521250	475970	--	--	--	--	--	--	--	--	--	--	--	--	--	--	--	--
meta_960	Sudachinoid A	942690	559470	1360900	284930	335760	232840	962600	965250	882470	910490	1235900	1055000	--	--	--	--	--	--	--	--	--	--	--	--	--	--	--	--
meta_961	tricin-4'-O-glucoside	24029000	18745000	22240000	23475000	17680000	19000000	14154	9	9	27684	23660	19242	--	--	--	--	--	--	--	--	--	--	--	--	--	--	--	--
meta_962	tricin-5-O-Glucoside	22230	24429	15536	39215	32836	10948	9	9	9	9	9	9	--	--	--	--	--	--	--	--	--	--	--	--	--	--	--	--
meta_963	tricin-7-O-Glucoside	21783000	20325000	19638000	23636000	21243000	22523000	9	9	9	46020	20376	9	--	--	--	--	--	--	--	--	--	--	--	--	--	--	--	--
meta_964	Eriodictyol-7-O-(6''-acetyl)glucoside	26027	22919	25691	82483	88731	80885	9112.4	9302.8	8811.9	9277.1	9755.4	8582.9	--	--	--	--	--	--	--	--	--	--	--	--	--	--	--	--
meta_965	Jaceosidin-7-O-Glucoside	24500000	17644000	22255000	22755000	19842000	24692000	9	9	9	26874	17736	9	--	--	--	--	--	--	--	--	--	--	--	--	--	--	--	--
meta_966	Malvidin-3-O-glucoside (Oenin)	101300	99236	83910	130080	101100	171640	9	9	9	9	9	9	--	--	--	--	--	--	--	--	--	--	--	--	--	--	--	--
meta_967	Pyridoxine-5'-O-diglucoside	9	9	9	9	9	9	28671	35910	33059	22419	17293	19606	--	--	--	--	--	--	--	--	--	--	--	--	--	--	--	--
meta_968	LysoPC 16:1*	3854800	4028300	3654600	2681700	3848500	4495600	346410	365450	272590	513740	679330	564960	--	--	--	--	--	--	--	--	--	--	--	--	--	--	--	--
meta_969	LysoPC 16:1(2n isomer)*	3849600	3954800	3576800	2783100	3661500	4379000	349580	356230	276390	472380	670040	564920	--	--	--	--	--	--	--	--	--	--	--	--	--	--	--	--
meta_970	LysoPC 16:0*	16762000	15654000	15732000	15621000	15031000	15454000	3404700	4205400	3847800	6159500	9011400	6631400	--	--	--	--	--	--	--	--	--	--	--	--	--	--	--	--
meta_971	LysoPC 16:0(2n isomer)*	15700000	14877000	15321000	15384000	14394000	15562000	3375900	3854700	3634100	5770200	9022700	6650200	--	--	--	--	--	--	--	--	--	--	--	--	--	--	--	--
meta_972	5-O-p-Coumaroylquinic acid O-glucoside*	303600	348680	309970	537070	472240	540160	6020	5104.4	10128	9	9	3863.4	--	--	--	--	--	--	--	--	--	--	--	--	--	--	--	--
meta_973	3-O-p-Coumaroylquinic acid-O-glucoside*	68786	83764	68596	102870	76937	120350	27779	52519	57137	28486	9138.6	19074	--	--	--	--	--	--	--	--	--	--	--	--	--	--	--	--
meta_974	Feruloylferuloyltartaric acid	14044	9722.3	17467	6906.2	11094	12196	10606	15129	10880	8781.1	4421.3	6793.1	--	--	--	--	--	--	--	--	--	--	--	--	--	--	--	--
meta_975	Kaempferol-3-O-(2''-O-acetyl)glucuronide	64405	57161	65133	50783	70197	58714	472450	416240	427650	226280	163990	273700	--	--	--	--	--	--	--	--	--	--	--	--	--	--	--	--
meta_976	Chrysoeriol-7-O-(6''-acetyl)glucoside	1420500	1876900	1699400	1588500	2271600	1910200	9	9	9	9	9	9	--	--	--	--	--	--	--	--	--	--	--	--	--	--	--	--
meta_977	1-O-Caffeoyl-(6-O-glucosyl)-尾-D-glucose	175040	208170	147900	191250	177390	149440	9	9	9	9	9	9	--	--	--	--	--	--	--	--	--	--	--	--	--	--	--	--
meta_978	D-Melezitose*	15462	10717	8641.7	12711	4094.9	14081	61959	53358	61971	18810	20179	28863	--	--	--	--	--	--	--	--	--	--	--	--	--	--	--	--
meta_979	Maltotriose*	9021.6	5872.8	15051	25124	6812.8	15238	48898	63138	47140	27879	10240	11646	--	--	--	--	--	--	--	--	--	--	--	--	--	--	--	--
meta_980	2伪,3伪,19伪,23-tetrahydroxy-12-ursen-28-oic acid	9	9	10834	9	8029.8	9	341940	240180	321200	159990	164650	225650	--	--	--	--	--	--	--	--	--	--	--	--	--	--	--	--
meta_981	Manninotriose*	52680	46431	41559	85291	58650	82613	9	9	9	9	9	9	--	--	--	--	--	--	--	--	--	--	--	--	--	--	--	--
meta_982	LysoPC 17:2	338210	316840	340480	441090	591880	684820	31212	27809	23300	33179	48394	43263	--	--	--	--	--	--	--	--	--	--	--	--	--	--	--	--
meta_983	Eupatilin-7-O-glucoside	985190	1023600	867790	1091500	948670	1125900	9	9	9	9	9	9	--	--	--	--	--	--	--	--	--	--	--	--	--	--	--	--
meta_984	Pyridoxine-5'-O-(6''-feruloyl)glucoside	78406	102060	87371	85428	86430	74508	14525	17697	9	6768.8	7995.2	9	--	--	--	--	--	--	--	--	--	--	--	--	--	--	--	--
meta_985	LysoPC 17:1	148590	196830	143790	141780	211130	251230	15007	21484	31916	47092	82579	53554	--	--	--	--	--	--	--	--	--	--	--	--	--	--	--	--
meta_986	Limocitrin-3-O-glucoside	21587000	18776000	16795000	25501000	27389000	25030000	9	9	9	9	9	9	--	--	--	--	--	--	--	--	--	--	--	--	--	--	--	--
meta_987	Limocitrin-3-O-galactoside	5837600	4978000	5329000	7751100	7364700	6479200	9	9	9	9	9	9	--	--	--	--	--	--	--	--	--	--	--	--	--	--	--	--
meta_988	5,6,3鈥?4鈥?Tetrahydroxy-3,7-dimethoxyflavone-6-O-glucoside	5330200	3684000	4470100	8499800	8824500	6337000	9	24456	29708	34452	19474	9	--	--	--	--	--	--	--	--	--	--	--	--	--	--	--	--
meta_989	Syringetin-3-O-glucoside	692440	811050	503840	435530	736490	529530	9	9	9	9	9	9	--	--	--	--	--	--	--	--	--	--	--	--	--	--	--	--
meta_990	Syringetin-7-O-glucoside	14453000	16724000	12060000	20587000	16444000	18391000	9	9	9	9	9	9	--	--	--	--	--	--	--	--	--	--	--	--	--	--	--	--
meta_991	Nomilin	20740	11373	135120	20976	39565	10044	6173000	4994700	6640400	6611100	6486500	7591400	--	--	--	--	--	--	--	--	--	HMDB0035772	Organic compounds	Lipids and lipid-like molecules	Prenol lipids	Triterpenoids	326240	1063-77-0
meta_992	2-伪-Linolenoyl-glycerol-1-O-glucoside*	471750	580580	602430	565540	785830	603920	9	9	9	9	9	9	--	--	--	--	--	--	--	--	--	--	--	--	--	--	--	--
meta_993	1-伪-Linolenoyl-glycerol-3-O-glucoside*	553230	487240	613040	497320	814070	739050	9	9	9	1880.7	2185.6	1903.1	--	--	--	--	--	--	--	--	--	--	--	--	--	--	--	--
meta_994	Isochlorogenic acid B*	641770	656130	737740	470780	484380	412370	9	9	9	9	9	9	--	--	--	--	--	--	--	--	--	--	--	--	--	--	--	--
meta_995	3,5-Dicaffeoylquinic acid*	9	9	9	18140	30039	28906	9	9	9	9	9	9	--	--	--	--	--	--	--	--	--	--	--	--	--	--	--	--
meta_996	Isochlorogenic acid A*	602710	695180	779770	517860	493370	469590	9	9	9	9	9	9	--	--	--	--	--	--	--	--	--	--	--	--	--	--	--	--
meta_997	2-Linoleoylglycerol-1-O-glucoside*	59954	62837	52032	45561	46516	45231	9	9	9	9	9	9	--	--	--	--	--	--	--	--	--	--	--	--	--	--	--	--
meta_998	1-Linoleoylglycerol-3-O-glucoside*	48853	64278	70524	37178	51996	57260	9	9	9	9	9	9	--	--	--	--	--	--	--	--	--	--	--	--	--	--	--	--
meta_999	4,5-Dicaffeoylquinic acid*	39189	43832	68218	45170	34955	59644	9	9	9	9	9	9	--	--	--	--	--	--	--	--	--	--	--	--	--	--	--	--
meta_1000	1,3-Dicaffeoylquinic acid*	32622	39238	23825	55828	35170	32977	9	9	9	9	9	9	--	--	--	--	--	--	--	--	--	--	--	--	--	--	--	--
meta_1001	LysoPC 18:3*	7904900	8844900	7418900	7968400	10971000	12805000	451540	606800	537540	1155900	2082000	1513300	--	--	--	--	--	--	--	--	--	--	--	--	--	--	--	--
meta_1002	LysoPC 18:3(2n isomer)*	9	9	9	9	9	9	1222200	940450	1136900	694870	449970	924330	--	--	--	--	--	--	--	--	--	--	--	--	--	--	--	--
meta_1003	6'-O-Feruloyl-D-sucrose	52318	80071	71198	39922	25291	37166	15554	9	10821	9934.4	9469.9	13981	--	--	--	--	--	--	--	--	--	--	--	--	--	--	--	--
meta_1004	LysoPC 18:2*	7075700	6279900	6582000	8881700	12244000	14004000	1177000	1497900	1220800	2697700	4709500	3138700	--	--	--	--	--	--	--	--	--	--	--	--	--	--	--	--
meta_1005	LysoPC 18:2(2n isomer)*	615400	567360	615490	623560	904540	943140	88469	100650	75127	159540	303280	226480	--	--	--	--	--	--	--	--	--	--	--	--	--	--	--	--
meta_1006	Quercetin-3-O-(2''-acetyl)glucuronide	98998	93273	74924	112060	131860	100130	9	9	9	9	9	9	--	--	--	--	--	--	--	--	--	--	--	--	--	--	--	--
meta_1007	Isorhamnetin-3-O-(6''-acetylglucoside)	121890	153150	117060	149400	212720	187440	9	9	9	9	9	9	--	--	--	--	--	--	--	--	--	--	--	--	--	--	--	--
meta_1008	Pinoresinol-4-O-glucoside	132340	112940	127380	80462	103640	107680	16030	9	24857	9	9	9	--	--	--	--	--	--	--	--	--	--	--	--	--	--	--	--
meta_1009	Dehydrodiconiferyl alcohol-gamma'-O-glucoside*	42322	32084	20294	27666	39735	34916	169570	174450	192260	186680	186270	170060	--	--	--	--	--	--	--	--	--	--	--	--	--	--	--	--
meta_1010	Dehydrodiconiferyl alcohol-4-O-glucoside*	30748	19652	25528	31520	24493	28680	171710	181090	221980	200940	182180	213600	--	--	--	--	--	--	--	--	--	--	--	--	--	--	--	--
meta_1011	LysoPC 18:1(2n isomer)*	727470	912500	708590	521500	875310	915380	127030	137670	124970	221220	389510	260150	--	--	--	--	--	--	--	--	--	--	--	--	--	--	--	--
meta_1012	LysoPC 18:1*	719390	913190	693650	526680	821420	921460	121880	138470	120880	224740	388380	283840	--	--	--	--	--	--	--	--	--	--	--	--	--	--	--	--
meta_1013	Dihydrodehydrodiconiferyl alcohol-4-O-尾-D-glucopyranoside	19473	25744	23601	9	9	9	44511	59503	86335	29101	9	9	--	--	--	--	--	--	--	--	--	--	--	--	--	--	--	--
meta_1014	Isolariciresinol-9'-O-glucoside	24224	9	28766	9	9	8142.2	76546	59385	85384	29683	10998	33599	--	--	--	--	--	--	--	--	--	--	--	--	--	--	--	--
meta_1015	LysoPC 18:0*	2500100	2365900	2287500	1866500	1872100	2148700	478600	552330	503630	589900	926300	723540	--	--	--	--	--	--	--	--	--	--	--	--	--	--	--	--
meta_1016	LysoPC 18:0(2n isomer)*	9	9	9	9	9	9	89476	93827	78909	184370	323410	232720	--	--	--	--	--	--	--	--	--	--	--	--	--	--	--	--
meta_1017	Secoisolariciresinol 4-O-glucoside	190780	203760	206380	79902	84198	87578	449900	410760	621140	262010	168710	215030	--	--	--	--	--	--	--	--	--	--	--	--	--	--	--	--
meta_1018	3,5-O-Dicaffeoylquinic acid Methyl Ester	83309	67643	121780	189160	148810	142260	9	9	9	9	9	9	--	--	--	--	--	--	--	--	--	--	--	--	--	--	--	--
meta_1019	3,4-O-Dicaffeoylquinic acid Methyl Ester	32851	17293	25093	55843	58458	52880	9	9	9	9	9	9	--	--	--	--	--	--	--	--	--	--	--	--	--	--	--	--
meta_1020	4,5-O-Dicaffeoylquinic acid Methyl Ester	4692.7	12630	14266	29265	29751	29369	9	9	9	9	9	9	--	--	--	--	--	--	--	--	--	--	--	--	--	--	--	--
meta_1021	3-O-Feruloylquinic acid-O-glucoside	13208	13885	14956	11255	10551	16950	9	9	9	9	9	9	--	--	--	--	--	--	--	--	--	--	--	--	--	--	--	--
meta_1022	5-O-Feruloyl quinic acid glucoside	16592	8410.6	14512	14840	13868	24962	9	9	9	9	9	9	--	--	--	--	--	--	--	--	--	--	--	--	--	--	--	--
meta_1023	Feruloylsinapoyltartaric acid	63139	71652	97832	30141	63137	57807	9	8648.3	9	9	4789.3	9	--	--	--	--	--	--	--	--	--	--	--	--	--	--	--	--
meta_1024	Fraxetin-7,8-di-O-glucoside	9	9	9	9	9	9	178340	225690	259690	120640	88362	139070	--	--	--	--	--	--	--	--	--	--	--	--	--	--	--	--
meta_1025	Nomilinic acid	9	9	9	9	9	9	64789	44294	75128	38632	33695	51803	--	--	--	--	--	--	--	--	--	--	--	--	--	--	--	--
meta_1026	LysoPC 19:2	37672	30280	26067	16873	39442	70986	8071.8	7891	5884.5	8051.3	12530	8586.8	--	--	--	--	--	--	--	--	--	--	--	--	--	--	--	--
meta_1027	Kaempferol-3-O-(6''-malonyl)glucoside*	633110	598520	546130	463170	766570	597680	9	9	9	9	9	9	--	--	--	--	--	--	--	--	--	--	--	--	--	--	--	--
meta_1028	Kaempferol-3-O-(6''-malonyl)galactoside*	608190	628050	461800	452550	672760	542130	9	9	9	9	9	9	--	--	--	--	--	--	--	--	--	--	--	--	--	--	--	--
meta_1029	Uridine-5'-Diphosphate-D-Xylose	83996	76938	90933	87782	99927	97500	132580	100600	142020	107330	105440	115810	--	--	--	--	--	--	--	--	--	--	--	--	--	--	--	--
meta_1030	Laricitrin-3-O-(6''-acetyl)glucoside	663110	650900	810810	818270	847510	714270	9	9	9	9	9	9	--	--	--	--	--	--	--	--	--	--	--	--	--	--	--	--
meta_1031	Eriodictyol-7-O-(6''-malonyl)glucoside	41124	31783	30387	84207	68423	99701	189850	169230	127550	131410	83970	122790	--	--	--	--	--	--	--	--	--	--	--	--	--	--	--	--
meta_1032	syringic acid-4-O-(6''-feruloyl)glucoside	158200	166550	114920	85367	91952	106870	9	9	9	9	9	9	--	--	--	--	--	--	--	--	--	--	--	--	--	--	--	--
meta_1033	5,4鈥?Dihydroxy-3,6,7,3鈥?tetramethoxyflavone-4鈥?O-glucoside	15707000	17867000	16540000	14829000	17128000	16077000	9	9	9	9	9	9	--	--	--	--	--	--	--	--	--	--	--	--	--	--	--	--
meta_1034	1-Hydroxypinoresinol-1-O-Glucoside	205410	185110	210130	26185	66506	37610	139520	134920	168080	82944	62936	86182	--	--	--	--	--	--	--	--	--	--	--	--	--	--	--	--
meta_1035	LysoPC 20:3	27674	38590	37594	42272	44740	55163	38495	38559	36546	53454	134080	79518	--	--	--	--	--	--	--	--	--	--	--	--	--	--	--	--
meta_1036	Diosmetin-7-O-(6''-malonyl)glucoside	709980	565400	454860	454710	666910	490800	9	9	9	9	9	9	--	--	--	--	--	--	--	--	--	--	--	--	--	--	--	--
meta_1037	Chrysoeriol-7-O-(6''-malonyl)glucoside	20536000	19650000	14999000	15155000	19283000	18113000	9	9	9	16981	9	9	--	--	--	--	--	--	--	--	--	--	--	--	--	--	--	--
meta_1038	Furanofructosyl-伪-D-(3-mustard acyl)glucoside	100020	110580	102560	73010	63289	76084	161120	125630	139730	117910	142550	149790	--	--	--	--	--	--	--	--	--	--	--	--	--	--	--	--
meta_1039	Furanofructosyl-伪-D-(6-mustard acyl)glucoside	46563	44804	49577	62971	31347	21004	459900	376950	462770	456190	587250	449350	--	--	--	--	--	--	--	--	--	--	--	--	--	--	--	--
meta_1040	6鈥?O-Sinapoylsucrose	85650	119400	99568	74239	56561	68614	117530	157840	92180	127860	112480	131010	--	--	--	--	--	--	--	--	--	--	--	--	--	--	--	--
meta_1041	LysoPC 20:1	9	9	9	9	9	9	51089	63362	55098	69471	138540	95159	--	--	--	--	--	--	--	--	--	--	--	--	--	--	--	--
meta_1042	Quercetin-3-O-(6''-malonyl)glucoside*	12638	15652	8106.7	4678.2	9209	10825	9	9	9	9	9	9	--	--	--	--	--	--	--	--	--	--	--	--	--	--	--	--
meta_1043	Tricetin-5-O-(6''-malonyl)glucoside	819530	791480	666530	502740	659840	840960	116710	100070	89160	89409	54965	88055	--	--	--	--	--	--	--	--	--	--	--	--	--	--	--	--
meta_1044	Quercetin-3-O-(6''-malonyl)galactoside*	38939	24674	21703	148780	66122	76232	9	9	9	9	9	9	--	--	--	--	--	--	--	--	--	--	--	--	--	--	--	--
meta_1045	Limocitrin-7-O-(6''-Acetyl)glucoside	1164400	1165300	1046700	1632700	1608000	1629400	9	9	9	9	9	9	--	--	--	--	--	--	--	--	--	--	--	--	--	--	--	--
meta_1046	Hesperetin-7-O-(6''-malonyl)glucoside	45344	50283	55437	40916	43344	38625	29271	39894	49146	13094	5223	9	--	--	--	--	--	--	--	--	--	--	--	--	--	--	--	--
meta_1047	Syringetin-3-O-(6''-Acetyl)glucoside	29822	32305	53652	31664	33646	9498.6	9	9	9	9	9	9	--	--	--	--	--	--	--	--	--	--	--	--	--	--	--	--
meta_1048	5'-Methoxymatairesinoside	17615	18584	13536	26393	26828	15352	9	9	9	9	9	9	--	--	--	--	--	--	--	--	--	--	--	--	--	--	--	--
meta_1049	5,2鈥?5鈥?Trihydroxy-3,7,4鈥?trimethoxyflavone-2鈥?O-glucoside	1354900	958630	1170600	1496900	1611100	2007400	9	9	9	20357	12970	12714	--	--	--	--	--	--	--	--	--	--	--	--	--	--	--	--
meta_1050	5'-Methoxyisolariciresinol-9'-O-glucoside	140190	161020	208230	66469	108460	102720	333250	334220	442550	223060	167120	241070	--	--	--	--	--	--	--	--	--	--	--	--	--	--	--	--
meta_1051	N1,N8-Bis(sinapoyl)spermidine	9	9	9	9	9	9	135550	127710	122340	75652	105730	104530	--	--	--	--	--	--	--	--	--	--	--	--	--	--	--	--
meta_1052	7伪-Acetyldihydronomilin	4276.2	2337	3849.4	6065.7	4362.2	5871.3	187660	167310	204950	104640	60528	140480	--	--	--	--	--	--	--	--	--	--	--	--	--	--	--	--
meta_1053	Sinapoylsinapoyltartaric acid	9	9	9	9	9	9	543870	396450	346190	325240	185420	224320	--	--	--	--	--	--	--	--	--	--	--	--	--	--	--	--
meta_1054	Pinoresinol-4-O-(6''-acetyl)glucoside	94414	69595	75772	31230	47052	60530	11925	12464	9956.6	14959	7561.6	12311	--	--	--	--	--	--	--	--	--	--	--	--	--	--	--	--
meta_1055	Isorhamnetin-3-O-(6''-malonylglucoside)	386030	412680	338950	644050	820500	743860	32457	29820	33716	16313	9	15040	--	--	--	--	--	--	--	--	--	--	--	--	--	--	--	--
meta_1056	Tamarixetin-3-O-(6''-malonyl)glucoside	451150	347230	314900	749540	654150	733870	31882	30879	14406	22350	29190	22246	--	--	--	--	--	--	--	--	--	--	--	--	--	--	--	--
meta_1057	3'-O-Methyltricetin-7-O-(6''-malonyl)glucoside	306330	328390	242920	548980	553320	513810	15309	27789	18473	18076	15176	10604	--	--	--	--	--	--	--	--	--	--	--	--	--	--	--	--
meta_1058	vitexin-2"-O-xyloside	30805000	28512000	30138000	47475000	44933000	44557000	429450	455790	564020	287690	104430	76922	--	--	--	--	--	--	--	--	--	--	--	--	--	--	--	--
meta_1059	Apigenin-6-C-glucoside-8-C-xyloside (Vicenin-3)	534430	525700	496080	1120200	1053100	956640	9	9	9	9	9	9	--	--	--	--	--	--	--	--	--	--	--	--	--	--	--	--
meta_1060	Apiin	76359	95795	95862	72108	108280	69637	9	9	9	9	9	9	C04858	Flavone and flavonol biosynthesis(ko00944)	LMPK12110337	Apiin	-	-	Polyketides [PK]	Flavonoids [PK12]	Flavones and Flavonols [PK1211]	HMDB0035464	Organic compounds	Phenylpropanoids and polyketides	Flavonoids	Flavonoid glycosides	85174581	_
meta_1061	Isovitexin-2''xyloside	30527000	33864000	30318000	51718000	43141000	47999000	399740	508990	684250	275290	142920	64373	--	--	--	--	--	--	--	--	--	--	--	--	--	--	--	--
meta_1062	Isovitexin-8-O-xylcoside	8520800	8719800	7822500	14260000	16703000	15750000	84394	94304	109470	46768	25730	17236	--	--	--	--	--	--	--	--	--	--	--	--	--	--	--	--
meta_1063	Hispidulin-8-C-(2''-O-xylosyl)xyloside	95983	62670	78946	203830	160130	178670	9	9	9	9	9	9	--	--	--	--	--	--	--	--	--	--	--	--	--	--	--	--
meta_1064	Apigenin-6-C-(2''-xylosyl)glucoside	31882000	29413000	32528000	49531000	47895000	45720000	363460	466530	635920	302250	148960	82373	--	--	--	--	--	--	--	--	--	--	--	--	--	--	--	--
meta_1065	Pinocembrin-7-O-neohesperidoside*	14299	26152	23781	24932	25968	29617	9	9	9	9	9	9	--	--	--	--	--	--	--	--	--	--	--	--	--	--	--	--
meta_1066	Pinocembrin-7-O-rutinoside*	19139	23289	23676	28029	23883	27507	9	9	9	9	9	9	--	--	--	--	--	--	--	--	--	--	--	--	--	--	--	--
meta_1067	Uridine 5'-diphospho-D-glucose	656990	580100	672980	716840	877340	801770	453610	696660	987380	1730400	1167600	1075400	--	--	--	--	--	--	--	--	--	--	--	--	--	--	--	--
meta_1068	Myricetin-3-O-(6''-malony)glucoside	49186	58014	58514	41775	34416	33398	9	9	9	9	9	9	--	--	--	--	--	--	--	--	--	--	--	--	--	--	--	--
meta_1069	Monohydroxy-trimethoxyflavone-O-(6''-malonyl)glucoside	844720	578280	626590	620800	575710	470110	9	9	9	9	9	9	--	--	--	--	--	--	--	--	--	--	--	--	--	--	--	--
meta_1070	tricin-7-O-(6''-O-malonyl)glucoside	19044000	15974000	16933000	18159000	21414000	17862000	9	9	9	9	9	9	--	--	--	--	--	--	--	--	--	--	--	--	--	--	--	--
meta_1071	Apigenin-6-C-(2''-glucuronyl)xyloside	1808700	1752100	1750600	5133000	4111700	4719300	10071	20806	8801.5	19190	9	9	--	--	--	--	--	--	--	--	--	--	--	--	--	--	--	--
meta_1072	Apigenin-7-O-(6''-p-Coumaryl)glucoside	10719000	10565000	13564000	10706000	10721000	12665000	6167.2	9	9	16323	6964.5	9	--	--	--	--	--	--	--	--	--	--	--	--	--	--	--	--
meta_1073	Isovitexin-2''-O-rhamnoside*	1939300	2176000	2124700	4117400	3909900	3963800	25028	20419	28728	24638	9	9	--	--	--	--	--	--	--	--	--	--	--	--	--	--	--	--
meta_1074	vitexin-2''-O-rhamnoside*	5829800	7029000	4826100	9719500	8625700	11039000	46526	71161	75380	36375	17366	17396	--	--	--	--	--	--	--	--	--	--	--	--	--	--	--	--
meta_1075	Apigenin-7-O-rutinoside (Isorhoifolin)	7553600	14807000	13186000	17349000	20945000	24326000	9	9	14747	25805	8192.5	9081.8	--	--	--	--	--	--	--	--	--	--	--	--	--	--	--	--
meta_1076	orientin-2''-O-xyloside	2436900	2517500	2522300	7800000	6367400	8277900	9	9	9	9	9	9	--	--	--	--	--	--	--	--	--	--	--	--	--	--	--	--
meta_1077	Kaempferol-3-O-sambubioside	37425	51184	55646	44131	56465	67614	9	9	9	9	9	9	--	--	--	--	--	--	--	--	--	--	--	--	--	--	--	--
meta_1078	orientin-7-O-arabinoside	410300	420560	560460	1508900	720130	1060900	9	9	9	9	9	9	--	--	--	--	--	--	--	--	--	--	--	--	--	--	--	--
meta_1079	Luteolin-7-O-glucoside-5-O-arabinoside	1238400	1177100	1066100	839020	909370	880210	9	9	9	9	9	9	--	--	--	--	--	--	--	--	--	--	--	--	--	--	--	--
meta_1080	Luteolin-6-C-arabinoside-7-O-glucoside	708670	861200	716930	2671100	1839200	2577700	9	9	9	9	9	9	--	--	--	--	--	--	--	--	--	--	--	--	--	--	--	--
meta_1081	Naringenin-7-O-Neohesperidoside(Naringin)*	7028000	7542600	7178600	7288300	6498500	6206700	31394	15399	35549	33300	13068	11772	--	--	--	--	--	--	--	--	--	--	--	--	--	--	--	--
meta_1082	Naringenin-7-O-Rutinoside(Narirutin)*	5229100	5855300	5465700	5199100	5987300	5455800	15375	22511	17203	21668	16084	8187.8	--	--	--	--	--	--	--	--	--	--	--	--	--	--	--	--
meta_1083	syringaresinol-4'-O-glucoside	39901	9	28491	9	19351	28925	74810	71780	45943	62025	41722	74392	--	--	--	--	--	--	--	--	--	--	--	--	--	--	--	--
meta_1084	syringaresinol-4'-O-glucopyranosid	124430	108570	102200	122410	140170	128120	193500	226200	194610	168310	131090	140490	--	--	--	--	--	--	--	--	--	--	--	--	--	--	--	--
meta_1085	N',N'',N'''-p-Coumaroyl-cinnamoyl-caffeoyl spermidine	49670	37936	137010	108440	63938	48691	9747.4	7173	6319.8	7451.7	8447	6157.4	--	--	--	--	--	--	--	--	--	--	--	--	--	--	--	--
meta_1086	Disinapoyl glucoside	5727.7	6295.5	7286	15098	11592	9880.1	124250	170640	101400	49298	85313	97161	--	--	--	--	--	--	--	--	--	--	--	--	--	--	--	--
meta_1087	Robinson-7-O-Neohesperidin	41810	35405	37769	46217	56590	61677	15810	17823	23291	11986	6686.5	13643	--	--	--	--	--	--	--	--	--	--	--	--	--	--	--	--
meta_1088	Acacetin-7-O-rutinoside (Linarin)	42889	39010	35308	42704	52906	74470	5848.1	5842.5	4879.5	3932.7	6153.8	6018.8	--	--	--	--	--	--	--	--	--	--	--	--	--	--	--	--
meta_1089	Medioresinol-4'-O-(6'''-acetyl)glucoside	66036	55604	39566	62127	53841	41257	57705	52544	86176	18790	28176	32259	--	--	--	--	--	--	--	--	--	--	--	--	--	--	--	--
meta_1090	Kaempferol-3-O-(6''-p-Coumaroyl)glucoside (Tiliroside)*	86288	82032	80182	65941	122040	98836	9	9	9	9	9	9	--	--	--	--	--	--	--	--	--	--	--	--	--	--	--	--
meta_1091	Kaempferol-3-O-(2''-p-Coumaroyl)galactoside	121530	124310	126110	120000	168990	151220	9	9	9	9	9	9	--	--	--	--	--	--	--	--	--	--	--	--	--	--	--	--
meta_1092	Luteolin-7-O-(6''-caffeoyl)rhamnoside	198840	205210	204890	225200	388300	243320	9	9	9	9	9	9	--	--	--	--	--	--	--	--	--	--	--	--	--	--	--	--
meta_1093	Kaempferol-3-O-(6''-p-Coumaroyl)galactoside*	131680	126280	123450	117380	185860	155640	9	9	9	9	9	9	--	--	--	--	--	--	--	--	--	--	--	--	--	--	--	--
meta_1094	Luteolin-7-O-rutinoside*	3550400	3527700	4499700	5534200	6759800	6469000	9	9	4924.5	16152	9	9	--	--	--	--	--	--	--	--	--	--	--	--	--	--	--	--
meta_1095	vitexin-2''-O-glucoside*	11933000	10719000	9991500	15077000	10945000	15324000	3532300	4037000	5420000	3493200	2085000	1323200	--	--	--	--	--	--	--	--	--	--	--	--	--	--	--	--
meta_1096	Luteolin-7-O-neohesperidoside (lonicerin)*	4223600	3896400	4406700	8584300	7418700	6748700	9	9	9	9	9	9	--	--	--	--	--	--	--	--	--	--	--	--	--	--	--	--
meta_1097	Hispidulin-8-C-(2''-O-xylosyl)glucoside	18559000	20786000	18397000	30682000	21950000	28194000	9	9	9	9	9	9	--	--	--	--	--	--	--	--	--	--	--	--	--	--	--	--
meta_1098	IsoSaponarin(Isovitexin-4'-O-glucoside)	679960	493740	545130	1500500	949650	833590	9	9	9	9	9	9	--	--	--	--	--	--	--	--	--	--	--	--	--	--	--	--
meta_1099	Kaempferol-3-O-neohesperidoside	601390	536140	943120	12441000	10413000	9352600	21902	17222	22112	25420	11468	12172	--	--	--	--	--	--	--	--	--	--	--	--	--	--	--	--
meta_1100	Isovitexin-7-O-glucoside(Saponarin)*	428370	385710	397710	777610	1020700	687230	134390	159570	223070	109200	48593	48640	--	--	--	--	--	--	--	--	--	--	--	--	--	--	--	--
meta_1101	Kaempferol-3-O-robinobioside(Biorobin)*	2985500	2700800	2772300	6217200	4624100	5249500	9	9	9	7745	4921.8	9	--	--	--	--	--	--	--	--	--	--	--	--	--	--	--	--
meta_1102	Kaempferol-3-O-glucoside-7-O-rhamnoside	537450	522130	633640	10865000	10355000	8461800	25974	25406	22930	18846	11470	15426	--	--	--	--	--	--	--	--	--	--	--	--	--	--	--	--
meta_1103	Apigenin-6,8-di-C-glucoside (Vicenin-2)	10826000	9923400	9024100	12697000	14150000	13434000	3572300	4056200	4528000	3266400	1754600	1374900	--	--	--	--	--	--	--	--	--	--	--	--	--	--	--	--
meta_1104	Diosmetin-8-C-(2''-O-arabinosyl)glucoside	7779900	9355700	8319300	14680000	10173000	12526000	9	9	9	9	9	9	--	--	--	--	--	--	--	--	--	--	--	--	--	--	--	--
meta_1105	5,7,4'-Trihydroxy-8-methoxyflavone-6-C-[Xylosyl-(1-2)]-glucoside	18782000	19289000	20291000	30275000	21923000	26861000	9	9	9	9	9	9	--	--	--	--	--	--	--	--	--	--	--	--	--	--	--	--
meta_1106	Kaempferol-3-O-rhamnosyl(1鈫?)glucoside	5466800	4424300	6136500	9228200	9615400	6886500	9	9	6431.5	9	9	9	--	--	--	--	--	--	--	--	--	--	--	--	--	--	--	--
meta_1107	Kaempferol-3-O-rutinoside(Nicotiflorin)	104060	71679	106050	2117900	1781100	1789800	9	9	9	9	9	9	--	--	--	--	--	--	--	--	--	--	--	--	--	--	--	--
meta_1108	vitexin-2"-O-galactoside*	746210	519780	700490	1159500	1161900	783770	168590	207350	237290	150360	93274	51710	--	--	--	--	--	--	--	--	--	--	--	--	--	--	--	--
meta_1109	Luteolin-6-C-rhamnoside-7-O-glucoside	793000	662270	972130	3017300	1873700	3023200	9	9	9	9	9	9	--	--	--	--	--	--	--	--	--	--	--	--	--	--	--	--
meta_1110	Poncirin (Isosakuranetin-7-O-neohesperidoside)	279590	321100	278560	229540	353760	269320	9	9	9	9	9	9	--	--	--	--	--	--	--	--	--	--	--	--	--	--	--	--
meta_1111	4'-O-Glucosylvitexin*	7498800	7382000	7152500	16053000	15909000	13434000	69712	94198	120330	60670	33106	15012	--	--	--	--	--	--	--	--	--	--	--	--	--	--	--	--
meta_1112	Kaempferol-3-O-glucorhamnoside*	687470	604270	599950	11456000	9830900	8993700	32035	18052	22113	14748	12317	11372	--	--	--	--	--	--	--	--	--	--	--	--	--	--	--	--
meta_1113	Didymin	24974	24950	22446	25936	22264	27335	9	9	9	9	9	9	--	--	LMPK12140337	Didymin	-	Isosakuranetin-7-O-rutinoside	Polyketides [PK]	Flavonoids [PK12]	Flavanones [PK1214]	--	--	--	--	--	--	--
meta_1114	Eriodictyol-7-O-(6"-O-p-coumaroyl)glucoside	7048	5602.8	6528.7	6359.3	8008.1	7362.5	9	9	9	9	9	9	--	--	--	--	--	--	--	--	--	--	--	--	--	--	--	--
meta_1115	Neoeriocitrin	1573700	1696000	1766700	1289400	1259600	1399000	9	9	9	9	9	9	--	--	LMPK12140359	Neoeriocitrin	-	-	Polyketides [PK]	Flavonoids [PK12]	Flavanones [PK1214]	--	--	--	--	--	--	--
meta_1116	Eriodictyol-7-O-Rutinoside (Eriocitrin)	2704200	2644600	2986400	1716700	1363600	1693700	9	9	9	9	9	9	--	--	--	--	--	--	--	--	--	--	--	--	--	--	--	--
meta_1117	Uridine 5'-diphospho-N-acetylglucosamine	20094	15772	19601	14933	16283	18511	60666	74876	56029	60095	37693	54851	C00043	Metabolic pathways(ko01100);;Vancomycin resistance(ko01502);;Lipopolysaccharide biosynthesis(ko00540);;Insulin resistance(ko04931);;Peptidoglycan biosynthesis(ko00550);;Amino sugar and nucleotide sugar metabolism(ko00520);;Neomycin, kanamycin and gentamicin biosynthesis(ko00524)	--	--	--	--	--	--	--	HMDB0000290	Organic compounds	Nucleosides, nucleotides, and analogues	Pyrimidine nucleotides	Pyrimidine nucleotide sugars	445675	528-04-1
meta_1118	Chrysoeriol-7-O-rutinoside	3023400	2848500	4163200	3224100	3427000	4290200	9	9	9	9	9	9	--	--	--	--	--	--	--	--	--	--	--	--	--	--	--	--
meta_1119	Diosmetin-7-O-rutinoside (Diosmin)	664560	813810	738100	704100	844540	1107500	9	9	9	9	9	9	--	--	--	--	--	--	--	--	--	--	--	--	--	--	--	--
meta_1120	Diosmetin-7-O-Neohesperidoside (Neodiosmin)	11377000	11135000	11005000	14870000	16417000	18201000	9	9	9	17842	7137.6	15556	--	--	--	--	--	--	--	--	--	--	--	--	--	--	--	--
meta_1121	Diosmetin-8-C-(2''-O-rhamnosyl)glucoside	1130500	983630	1050500	1778700	1217900	1486600	9	9	9	9	9	9	--	--	--	--	--	--	--	--	--	--	--	--	--	--	--	--
meta_1122	Hispidulin-7-O-(6''-O-p-Coumaroyl)Glucoside	11835000	16140000	13793000	17052000	18882000	19854000	9	9	9	9	9	9	--	--	--	--	--	--	--	--	--	--	--	--	--	--	--	--
meta_1123	Luteolin-6,8-di-C-glucoside	4312200	4239300	4683600	9913000	7301500	8981100	9	9	9	9	9	9	--	--	--	--	--	--	--	--	--	--	--	--	--	--	--	--
meta_1124	Quercetin-7-O-rutinoside*	276630	223440	311920	1093900	940290	909640	9	9	9	9	9	9	--	--	--	--	--	--	--	--	--	--	--	--	--	--	--	--
meta_1125	Luteolin-7,3'-di-O-glucoside	355750	329100	402490	934880	832440	704280	9	9	9	9	9	9	--	--	--	--	--	--	--	--	--	--	--	--	--	--	--	--
meta_1126	orientin-7-O-glucoside	578660	549550	822100	1811800	1775900	1541900	9	9	9	9	9	9	--	--	--	--	--	--	--	--	--	--	--	--	--	--	--	--
meta_1127	Isoorientin-7-O-glucoside	26286	24606	18918	83890	80730	82404	9	9	9	9	9	9	--	--	--	--	--	--	--	--	--	--	--	--	--	--	--	--
meta_1128	Quercetin-3-O-glucoside-7-O-rhamnoside*	344170	202310	390870	1287100	954480	1021200	9	9	9	9	9	9	--	--	--	--	--	--	--	--	--	--	--	--	--	--	--	--
meta_1129	Quercetin-3-O-robinobioside*	1205000	1156500	1294000	5507300	3206500	4746500	9	9	9	9	9	9	--	--	--	--	--	--	--	--	--	--	--	--	--	--	--	--
meta_1130	Kaempferol-3-O-galactoside-4'-O-glucoside	41690	47046	56336	16929	35478	22852	9	9	9	9	9	9	--	--	--	--	--	--	--	--	--	--	--	--	--	--	--	--
meta_1131	Quercetin-3-O-rutinoside (Rutin)*	5286100	3818900	6036400	17647000	18972000	17393000	8092.5	9	9	20418	13682	6477.2	--	--	--	--	--	--	--	--	--	--	--	--	--	--	--	--
meta_1132	IsoLuteolin-6,8-di-C-glucoside	1960800	1687100	1893700	4067300	3286200	3643200	9	9	9	9	9	9	--	--	--	--	--	--	--	--	--	--	--	--	--	--	--	--
meta_1133	Isorhamnetin-3-O-(2''-O-xylosyl)glucoside	11637	5806	10011	14600	5739.2	15951	9	9	9	9	9	9	--	--	--	--	--	--	--	--	--	--	--	--	--	--	--	--
meta_1134	orientin-2''-O-galactoside	244160	193980	301100	910560	701650	907390	9	9	9	9	9	9	--	--	--	--	--	--	--	--	--	--	--	--	--	--	--	--
meta_1135	Quercetin-3-O-neohesperidoside*	253380	207200	257070	1180600	862580	842140	9	9	9	9	9	9	--	--	--	--	--	--	--	--	--	--	--	--	--	--	--	--
meta_1136	Luteolin-7-O-gentiobioside	309960	338400	387040	1072800	801190	821710	9	9	9	9	9	9	--	--	--	--	--	--	--	--	--	--	--	--	--	--	--	--
meta_1137	Quercetin-3-O-(2''-O-rhamnosyl)galactoside	112040	196090	182420	1131400	678130	504760	9	9	9	9	9	9	--	--	--	--	--	--	--	--	--	--	--	--	--	--	--	--
meta_1138	Kaempferol-3,7-di-O-glucoside	79584	70622	58668	225620	110720	209960	9	9	9	9	9	9	--	--	--	--	--	--	--	--	--	--	--	--	--	--	--	--
meta_1139	Quercetin-3-O-(4''-O-glucosyl)rhamnoside*	275320	215280	334180	1042400	921090	910370	9	9	9	9	9	9	--	--	--	--	--	--	--	--	--	--	--	--	--	--	--	--
meta_1140	Kaempferol-6,8-di-C-glucoside	2449000	1956100	2682000	4748700	3691500	4504100	9	9	9	9	9	9	--	--	--	--	--	--	--	--	--	--	--	--	--	--	--	--
meta_1141	Hesperetin-7-O-rutinoside (Hesperidin)*	181140	227080	223940	210050	243450	274200	9	9	9	9	9	9	--	--	--	--	--	--	--	--	--	--	--	--	--	--	--	--
meta_1142	Hesperetin-7-O-neohesperidoside(Neohesperidin)*	4245000	4912900	3869100	6535000	5411100	6519000	13553	3002.5	5977.5	14198	6562.8	9	--	--	--	--	--	--	--	--	--	--	--	--	--	--	--	--
meta_1143	Rutin hydrate	230030	183170	251200	973170	804550	913130	9	9	9	9	9	9	--	--	--	--	--	--	--	--	--	--	--	--	--	--	--	--
meta_1144	Petunidin-3-O-glucoside-5-O-arabinoside	15895	16390	23272	5486.8	9300	6206.4	9	9	9	9	9	9	--	--	--	--	--	--	--	--	--	--	--	--	--	--	--	--
meta_1145	Cyanidin-3,5-O-diglucoside (Cyanin)	2694.7	1932.4	4426.3	9526.5	12567	13435	9	9	9	9	9	9	--	--	--	--	--	--	--	--	--	--	--	--	--	--	--	--
meta_1146	1-O-cinnamoyl-4,6-(S)-HHDP-尾-D-glucose	25644	29962	37310	68220	61200	64646	9	9	9	9	9	9	--	--	--	--	--	--	--	--	--	--	--	--	--	--	--	--
meta_1147	Oxiglutatione	169800	189440	228940	241240	323550	432110	30066	45287	59646	119350	113620	114760	C00127	Glutathione metabolism(ko00480);;Metabolic pathways(ko01100);;Ferroptosis(ko04216);;Thyroid hormone synthesis(ko04918)	--	--	--	--	--	--	--	HMDB0011691	Organic compounds	Organic acids and derivatives	Carboxylic acids and derivatives	Amino acids, peptides, and analogues	65359	15718-51-1
meta_1148	Eriodictyol-8-C-glucoside-4'-O-glucoside	8848	13550	10964	43664	40813	53189	9	9	9	9	9	9	--	--	--	--	--	--	--	--	--	--	--	--	--	--	--	--
meta_1149	Eriodictyol-5,3'-Di-O-glucoside	9	9	9	9	9	9	9374.2	10271	10998	25991	58128	30969	--	--	--	--	--	--	--	--	--	--	--	--	--	--	--	--
meta_1150	syringaresinol-4'-O-(6''-acetyl)glucoside	53330	83147	69211	60574	80265	50433	625070	420760	562150	387130	211560	434890	--	--	--	--	--	--	--	--	--	--	--	--	--	--	--	--
meta_1151	Luteolin-6-C-(2''-glucuronyl)glucoside	4511500	5478900	4979700	6676400	5324400	6458400	10340	7456.5	21552	22395	12705	8150.5	--	--	--	--	--	--	--	--	--	--	--	--	--	--	--	--
meta_1152	Isorhamnetin-3-O-rutinoside (Narcissin)	118340	116580	149880	515330	354340	471330	9	9	9	9	9	9	--	--	--	--	--	--	--	--	--	--	--	--	--	--	--	--
meta_1153	Chrysoeriol-5,7-di-O-glucoside	433880	298140	345920	427200	360010	454880	9	9	9	9	9	9	--	--	--	--	--	--	--	--	--	--	--	--	--	--	--	--
meta_1154	Tamarixetin-3-O-rutinoside	238790	229670	212510	276780	285870	267360	9	9	9	9	9	9	--	--	--	--	--	--	--	--	--	--	--	--	--	--	--	--
meta_1155	Rhamnetin-3-O-Rutinoside	170370	138340	157970	609520	350600	546180	9	9	9	9	9	9	--	--	--	--	--	--	--	--	--	--	--	--	--	--	--	--
meta_1156	Chrysoeriol-7-O-gentiobioside	753760	608900	700300	764670	830710	827290	9	9	9	9	9	9	--	--	--	--	--	--	--	--	--	--	--	--	--	--	--	--
meta_1157	Rhamnazin 3-Glucosyl-Arabinofuranoside	747050	662930	917710	648640	705530	622170	9	9	9	9	9	9	--	--	--	--	--	--	--	--	--	--	--	--	--	--	--	--
meta_1158	Chrysoeriol-6,8-di-C-glucoside	3861600	4002700	4612300	6033600	5312600	4979900	9	9	9	9	9	9	--	--	--	--	--	--	--	--	--	--	--	--	--	--	--	--
meta_1159	Sexangularetin-3-O-glucoside-7-O-rhamnoside	150700	148120	136520	536660	408810	454100	9	9	9	9	9	9	--	--	--	--	--	--	--	--	--	--	--	--	--	--	--	--
meta_1160	Chrysoeriol-7,4'-di-O-glucoside	47163	42155	47288	78694	108070	95780	9	9	9	9	9	9	--	--	--	--	--	--	--	--	--	--	--	--	--	--	--	--
meta_1161	Chrysoeriol-6-C-glucoside-7-O-glucoside	9354500	9820100	9090800	11807000	11390000	13782000	24814	22855	62436	38976	28782	25760	--	--	--	--	--	--	--	--	--	--	--	--	--	--	--	--
meta_1162	Tamarixetin-3-O-glucoside-7-O-rhamnoside	116310	133160	162320	547080	377660	520970	9	9	9	9	9	9	--	--	--	--	--	--	--	--	--	--	--	--	--	--	--	--
meta_1163	Hispidulin-8-C-(2''-O-glucosyl)glucoside	2733000	3617100	2837300	4564300	3441100	4800800	9	9	9	9	9	9	--	--	--	--	--	--	--	--	--	--	--	--	--	--	--	--
meta_1164	Isorhamnetin-3-O-galactoide-7-O-rhamnoside*	23162	27214	51118	125890	106490	136560	9	9	9	9	9	9	--	--	--	--	--	--	--	--	--	--	--	--	--	--	--	--
meta_1165	Isorhamnetin-3-O-glucoside-7-O-rhamnoside*	261940	217090	237300	826210	531600	531350	9	9	9	9	9	9	--	--	--	--	--	--	--	--	--	--	--	--	--	--	--	--
meta_1166	Chrysoeriol-6-C-glucoside-4'-O-glucoside	825000	975260	906430	664580	549930	583080	9	9	9	9	9	9	--	--	--	--	--	--	--	--	--	--	--	--	--	--	--	--
meta_1167	Methylhesperidin	740560	999220	1047600	749230	623340	793880	9	9	9	9	9	9	--	--	--	--	--	--	--	--	--	--	--	--	--	--	--	--
meta_1168	Acteoside	10464	8954.8	4620.8	9	9	9	88792	148430	265010	53004	10646	30408	--	--	--	--	--	--	--	--	--	HMDB0034843	Organic compounds	Phenylpropanoids and polyketides	Cinnamic acids and derivatives	Hydroxycinnamic acids and derivatives	5459010	61276-17-3
meta_1169	Hesperidin methylchalcone	6327200	6645800	6538800	4640500	5510600	5773500	60269	36999	59148	54926	26591	35770	--	--	--	--	--	--	--	--	--	--	--	--	--	--	--	--
meta_1170	Meratin	10091	10019	12244	133980	83617	111130	9	9	9	9	9	9	--	--	--	--	--	--	--	--	--	--	--	--	--	--	--	--
meta_1171	Quercetin-5,4使-di-O-glucoside	32024	47466	39371	43172	38290	14305	9	9	9	9	9	9	--	--	--	--	--	--	--	--	--	--	--	--	--	--	--	--
meta_1172	6-Hydroxykaempferol-7,6-O-Diglucoside	111030	65117	68576	898630	440780	748490	9	9	9	9	9	9	--	--	--	--	--	--	--	--	--	--	--	--	--	--	--	--
meta_1173	Myricetin-3-O-rutinoside	1335400	1207500	1721100	1343700	1656900	1631400	9	9	9	9	9	9	--	--	--	--	--	--	--	--	--	--	--	--	--	--	--	--
meta_1174	Quercetin-3-O-sophoroside (Baimaside)	268670	198540	342480	2665900	1555200	2155500	9	9	9	9	9	9	--	--	--	--	--	--	--	--	--	--	--	--	--	--	--	--
meta_1175	Quercetin3,7-diglucoside	8914.5	6031.8	10107	146310	87166	108420	9	9	9	9	9	9	--	--	--	--	--	--	--	--	--	--	--	--	--	--	--	--
meta_1176	Hesperetin-8-C-glucoside-3'-O-glucoside	28898	12500	40669	259830	165760	336750	9	9	9	9	9	9	--	--	--	--	--	--	--	--	--	--	--	--	--	--	--	--
meta_1177	Hesperetin-6-C-glucoside-7-O-glucoside	100420	99270	85243	80358	83690	93035	9	9	9	9	9	9	--	--	--	--	--	--	--	--	--	--	--	--	--	--	--	--
meta_1178	Hesperetin-5,7-di-O-glucoside	17939	19988	20372	40003	35194	33904	61678	58697	56646	61460	56713	68017	--	--	--	--	--	--	--	--	--	--	--	--	--	--	--	--
meta_1179	Delphinidin-3,5-di-O-glucoside	6169.7	6557.4	4462.1	11737	15205	13494	9	9	9	9	9	9	--	--	--	--	--	--	--	--	--	--	--	--	--	--	--	--
meta_1180	7-MethoxyLuteolin-6-C-2''-glucuronylglucoside	84283	73448	67579	23427	33211	40087	9	9	9	9	9	9	--	--	--	--	--	--	--	--	--	--	--	--	--	--	--	--
meta_1181	Isorhamnetin-3,7-O-diglucoside	67365	84387	96613	254050	134330	134740	9	9	9	9	9	9	--	--	--	--	--	--	--	--	--	--	--	--	--	--	--	--
meta_1182	Isorhamnetin-3-O-sophoroside	244460	280780	222880	429770	412500	345480	9	9	9	9	9	9	--	--	--	--	--	--	--	--	--	--	--	--	--	--	--	--
meta_1183	Patuletin-3-O-rutinoside	646660	724860	669530	832230	811740	728990	9	9	9	9	9	9	--	--	--	--	--	--	--	--	--	--	--	--	--	--	--	--
meta_1184	Rosamultin	8783.1	13394	11764	21023	21107	20566	9	9	11933	9	9	9	--	--	--	--	--	--	--	--	--	--	--	--	--	--	--	--
meta_1185	Limocitrin-3-O-(3-hydroxy-3-methylglutarate)glucoside	10293000	9678600	11430000	12055000	9187500	12952000	9	9	9	16300	9	9	--	--	--	--	--	--	--	--	--	--	--	--	--	--	--	--
meta_1186	Syringetin-3-O-rutinoside	2339100	2468500	2864800	2425600	3449800	3301800	9	9	9	9	9	9	--	--	--	--	--	--	--	--	--	--	--	--	--	--	--	--
meta_1187	Nicotinic acid adenine dinucleotide	590360	619260	572590	470420	802410	575000	149760	199180	184980	196010	285370	256260	C00857	Nicotinate and nicotinamide metabolism(ko00760);;Metabolic pathways(ko01100)	--	--	--	--	--	--	--	--	--	--	--	--	--	--
meta_1188	Sudachiin B	3996600	4229100	3845200	3376900	3388000	3532900	9	9	9	9	9	9	--	--	--	--	--	--	--	--	--	--	--	--	--	--	--	--
meta_1189	Sudachiin C	5536600	4277400	3809900	3218700	3044100	3372800	9	9	9	9	9	9	--	--	--	--	--	--	--	--	--	--	--	--	--	--	--	--
meta_1190	Limocitrin-3-O-sophoroside	4662900	4464100	4810400	4879300	4396900	5089800	9	9	9	9	9	9	--	--	--	--	--	--	--	--	--	--	--	--	--	--	--	--
meta_1191	Limocitrin-3,7-di-O-glucoside	5148000	4839200	4535000	5018800	4024600	5004800	9	9	9	9	9	9	--	--	--	--	--	--	--	--	--	--	--	--	--	--	--	--
meta_1192	3,3',5,7-Tetrahydroxy-4',6-Dimethoxyflavone-7-O-Gentiobioside; (Laciniatin-7-O-Gentiobioside)	6905500	7545200	6595400	7621700	6290700	7570400	9	9	9	9	9	9	--	--	--	--	--	--	--	--	--	--	--	--	--	--	--	--
meta_1193	1-伪-Linolenoyl-glycerol-2,3-di-O-glucoside*	161270	159900	310370	218500	236960	245570	9	9	9	9	9	9	--	--	--	--	--	--	--	--	--	--	--	--	--	--	--	--
meta_1194	1-Linolenoyl-rac-glycerol-diglucoside*	9	9	9	9	9	9	350630	284270	239540	251840	165580	153130	--	--	--	--	--	--	--	--	--	--	--	--	--	--	--	--
meta_1195	2-伪-Linolenoyl-glycerol-1,3-di-O-glucoside*	182040	191470	193430	188220	308340	272680	9	9	9	9	9	9	--	--	--	--	--	--	--	--	--	--	--	--	--	--	--	--
meta_1196	1-Linoleoylglycerol-2,3-di-O-glucoside*	63343	66719	104430	39454	62866	49880	9	9	9	9	9	9	--	--	--	--	--	--	--	--	--	--	--	--	--	--	--	--
meta_1197	2-Linoleoylglycerol-1,3-di-O-glucoside*	392180	410760	370160	269590	220480	269590	9	9	9	9	9	9	--	--	--	--	--	--	--	--	--	--	--	--	--	--	--	--
meta_1198	1-Linoleoyl-sn-glycerol-diglucoside	65156	69147	76203	40098	57047	82904	9	9	9	9	9	9	--	--	--	--	--	--	--	--	--	--	--	--	--	--	--	--
meta_1199	Pinoresinol-4,4'-O-di-O-glucoside	92486	132080	119340	30025	57124	71579	14033	23739	22690	9	9	9	--	--	--	--	--	--	--	--	--	--	--	--	--	--	--	--
meta_1200	1-Hydroxypineolin Diglucoside	36507	64891	71251	16033	39363	27173	8915.6	9	9	9	4244.3	3560.3	--	--	--	--	--	--	--	--	--	--	--	--	--	--	--	--
meta_1201	PC(oxo-11:0/18:2)	7827	9224.5	10749	8820.4	11637	7318.7	9	9	9	9	9	9	--	--	--	--	--	--	--	--	--	--	--	--	--	--	--	--
meta_1202	Citrusin I	9062500	8310200	9295100	7964200	8591100	7370100	3316700	2924100	3636600	3470200	3409800	3607400	--	--	--	--	--	--	--	--	--	--	--	--	--	--	--	--
meta_1203	Medioresinol-4,4'-di-O-glucoside	23126	12839	19682	9	23182	9	9	9	9	9	9	9	--	--	--	--	--	--	--	--	--	--	--	--	--	--	--	--
meta_1204	Apigenin-7-O-rutinoside-4'-O-rhamnoside	67899	67402	31575	94156	31107	41218	9	9	9	9	9	9	--	--	--	--	--	--	--	--	--	--	--	--	--	--	--	--
meta_1205	Natsudaidain-3-O-(3-hydroxy-3-methylglutarate)glucoside	527460	485210	489180	454150	431070	398650	9	9	9	9	9	9	--	--	--	--	--	--	--	--	--	--	--	--	--	--	--	--
meta_1206	Isovitexin-2''-O-(6'''-p-coumaroyl)glucoside	99080	92161	128270	70778	83036	125370	9	9	9	9	9	9	--	--	--	--	--	--	--	--	--	--	--	--	--	--	--	--
meta_1207	Luteolin-7-O-(2''-O-rhamnosyl)rutinoside	1023200	905930	995790	1347800	1143300	1120100	9	9	9	9	9	9	--	--	--	--	--	--	--	--	--	--	--	--	--	--	--	--
meta_1208	Apigenin-7-O-glucoside-4'-O-rutinoside	424030	498520	424290	402520	474210	467950	9	9	9	9	9	9	--	--	--	--	--	--	--	--	--	--	--	--	--	--	--	--
meta_1209	Kaempferol-3-O-rutinoside-7-O-rhamnoside	5226800	5598800	7608300	6201100	5910200	8054000	9	9	9	18815	9	9	--	--	--	--	--	--	--	--	--	--	--	--	--	--	--	--
meta_1210	Kaempferol-3-O-robinoside-7-O-rhamnoside (Robinin)	899620	829010	861560	883090	1203700	987690	9	9	9	9	9	9	--	--	--	--	--	--	--	--	--	--	--	--	--	--	--	--
meta_1211	Eriodictyol-7-O-(2''-O-rhamnosyl)xyloside-4'-O-glucuronide	7201	10562	5421.3	9	9	9	9	9	9	9	9	9	--	--	--	--	--	--	--	--	--	--	--	--	--	--	--	--
meta_1212	Naringenin-7-O-Rutinoside-4'-O-glucoside	58362	69917	75448	42842	50086	38729	10588	13200	9	12028	9	9	--	--	--	--	--	--	--	--	--	--	--	--	--	--	--	--
meta_1213	NADP (Nicotinamide adenine dinucleotide phosphate)	78343	131530	71371	79590	97967	158970	31588	62322	54748	71313	69838	70723	--	--	--	--	--	--	--	--	--	--	--	--	--	--	--	--
meta_1214	3-Hydroxyphloretin-4'-O-[4'',6''-O-(S)-HHDP]-尾-D-glucoside	568980	502100	525710	469580	494110	480540	9	9	9	9	9	9	--	--	--	--	--	--	--	--	--	--	--	--	--	--	--	--
meta_1215	Kaempferol-3-O-sophoroside-7-O-rhamnoside	57309	45391	91906	335750	226100	223380	9	9	9	9	9	9	--	--	--	--	--	--	--	--	--	--	--	--	--	--	--	--
meta_1216	Kaempferol-3-O-neohesperidoside-7-O-glucoside	77052	74388	62892	504110	307140	293150	9	9	9	9	9	9	--	--	--	--	--	--	--	--	--	--	--	--	--	--	--	--
meta_1217	Chrysoeriol-8-C-arabinoside-7-O-Sophoroside	9	8165.5	3561	13828	14774	6618	9	9	9	9	9	9	--	--	--	--	--	--	--	--	--	--	--	--	--	--	--	--
meta_1218	Quercetin-3-O-rutinoside-7-O-rhamnoside	12200000	11984000	10212000	8574400	8110800	10143000	9	9	9	18017	9	9	--	--	--	--	--	--	--	--	--	--	--	--	--	--	--	--
meta_1219	Isoorientin-7-O-(2''-rhamnosyl)glucoside	22248	18620	17643	25081	19574	35988	9	9	9	9	9	9	--	--	--	--	--	--	--	--	--	--	--	--	--	--	--	--
meta_1220	Kaempferol-3-O-rutinoside-7-O-glucoside	30370	33358	38729	221680	169740	193530	9	9	9	9	9	9	--	--	--	--	--	--	--	--	--	--	--	--	--	--	--	--
meta_1221	Apigenin-6-C-glucoside-7-O-Sophoroside	9	9	9	17401	18931	14532	9	9	9	9	9	9	--	--	--	--	--	--	--	--	--	--	--	--	--	--	--	--
meta_1222	Apigenin-6,8-di-C-glucoside-4'-O-glucoside	17382	21160	18084	28264	27758	22336	9	9	9	9	9	9	--	--	--	--	--	--	--	--	--	--	--	--	--	--	--	--
meta_1223	Kaempferol-3-O-(6''-Rhamnosyl-2''-Glucosyl)Glucoside (Camelliaside A)	48097	69633	50612	81693	64818	53058	9	30859	9	9	9	9	--	--	--	--	--	--	--	--	--	--	--	--	--	--	--	--
meta_1224	Quercetin-3-O-(2''-O-Rhamnosyl)rutinoside	548360	369250	806130	3283400	2030700	2487100	9	9	9	9	9	9	--	--	--	--	--	--	--	--	--	--	--	--	--	--	--	--
meta_1225	Quercetin-3-O-Sambubioside-5-O-Glucoside	32982	27322	33598	141900	126420	114980	9	9	9	9	9	9	--	--	--	--	--	--	--	--	--	--	--	--	--	--	--	--
meta_1226	oleanolic acid-3-O-xylosyl(1鈫?)glucuronide	257900	278410	257640	200800	211010	266400	9	9	9	76843	259940	124790	--	--	--	--	--	--	--	--	--	--	--	--	--	--	--	--
meta_1227	vitexin-7-O-(6''-feruloyl)glucoside	39198	44810	51142	35334	29750	63697	9	9	9	9	9	9	--	--	--	--	--	--	--	--	--	--	--	--	--	--	--	--
meta_1228	Isovitexin-7-O-(6''-feruloyl)glucoside	576480	558070	419230	951460	822600	745110	9	9	9	9	9	9	--	--	--	--	--	--	--	--	--	--	--	--	--	--	--	--
meta_1229	Rhamnetin-3-O-Rutinoside-5-O-rhamnoside*	731490	520760	715690	1983100	1088700	1764200	9	9	9	9	9	9	--	--	--	--	--	--	--	--	--	--	--	--	--	--	--	--
meta_1230	Typhaneoside	708830	460150	897410	2077100	1346500	1534600	9	9	9	9	9	9	--	--	LMPK12112350	Typhaneoside	-	-	Polyketides [PK]	Flavonoids [PK12]	Flavones and Flavonols [PK1211]	HMDB0039541	Organic compounds	Phenylpropanoids and polyketides	Flavonoids	Flavonoid glycosides	14353383	104472-68-6
meta_1231	Chrysoeriol-7-O-rutinoside-5-O-glucoside	258990	203210	184660	404050	404300	357510	9	9	9	9	9	9	--	--	--	--	--	--	--	--	--	--	--	--	--	--	--	--
meta_1232	Isorhamnetin-3-O-rutinoside-7-O-rhamnoside*	792360	550270	804230	1900900	1699300	1756500	9	9	9	9	9	9	--	--	--	--	--	--	--	--	--	--	--	--	--	--	--	--
meta_1233	kaempferol-3-caffeoyldiglucoside	34832	32167	37871	13916	22129	18644	9	9	9	9	9	9	--	--	--	--	--	--	--	--	--	--	--	--	--	--	--	--
meta_1234	6-Hydroxykaempferol-3-O-rutin-6-O-glucoside	66395	42932	42526	39400	38832	42786	9	9	9	9	9	9	--	--	--	--	--	--	--	--	--	--	--	--	--	--	--	--
meta_1235	Quercetin-3-O-sophoroside-7-O-rhamnoside	174180	100710	133060	1641800	678900	1178600	9	6524.6	9	9	9	9	--	--	--	--	--	--	--	--	--	--	--	--	--	--	--	--
meta_1236	Quercetin-3-O-rutinoside-7-O-glucoside	58480	50718	59996	422390	190010	240900	9	9	9	9	9	9	--	--	--	--	--	--	--	--	--	--	--	--	--	--	--	--
meta_1237	Kaempferol-3-O-sophorotrioside	7719.7	6962.6	6550	62118	37123	58065	9	9	9	9	9	9	--	--	--	--	--	--	--	--	--	--	--	--	--	--	--	--
meta_1238	6-Hydroxykaempferol 3-Rutinoside-6-glucoside	362350	375170	511850	1477700	1124600	1106500	9	9	9	9	9	9	--	--	LMPK12112819	6-Hydroxykaempferol 3-rutinoside-6-glucoside	-	-	Polyketides [PK]	Flavonoids [PK12]	Flavones and Flavonols [PK1211]	--	--	--	--	--	--	--
meta_1239	Kaempferol-6,8-di-C-glucoside-7-O-glucoside	134740	105630	220070	610570	424420	394190	9	9	9	9	9	9	--	--	--	--	--	--	--	--	--	--	--	--	--	--	--	--
meta_1240	Monoglucosyl hesperidin	58414	55170	69835	46170	50968	53460	9	9	9	9	9	9	--	--	--	--	--	--	--	--	--	--	--	--	--	--	--	--
meta_1241	Eriodictyol-6,8-di-C-glucoside-4'-O-glucoside	11318	8556.2	8740.6	69256	41761	67232	9	9	9	9	9	9	--	--	--	--	--	--	--	--	--	--	--	--	--	--	--	--
meta_1242	Riboflavin 5'-Adenosine Diphosphate	598590	641340	705980	876240	979240	819030	23342	18393	12914	56846	91493	93593	C00016	Biosynthesis of secondary metabolites(ko01110);;Metabolic pathways(ko01100);;Riboflavin metabolism(ko00740);;Vitamin digestion and absorption(ko04977)	--	--	--	--	--	--	--	HMDB0001248	Organic compounds	Nucleosides, nucleotides, and analogues	Flavin nucleotides	_	643975	146-14-5
meta_1243	Isorhamnetin-3-O-rutinoside-4'-O-glucoside	421240	448170	524470	1437800	846130	1080400	9	9	9	9	9	9	--	--	--	--	--	--	--	--	--	--	--	--	--	--	--	--
meta_1244	Isorhamnetin-3-O-sophoroside-7-O-rhamnoside	420730	324060	417350	1623000	933430	1034100	9	9	9	9	9	9	--	--	--	--	--	--	--	--	--	--	--	--	--	--	--	--
meta_1245	Chrysoeriol-6,8-di-C-glucoside-4'-O-glucoside	162690	185370	193590	410360	257600	316750	9	9	9	9	9	9	--	--	--	--	--	--	--	--	--	--	--	--	--	--	--	--
meta_1246	Echinacoside	29070	22318	27764	73990	45558	37708	9	9	9	9	9	9	--	--	--	--	--	--	--	--	--	--	--	--	--	--	--	--
meta_1247	Isovitexin-7-O-(6''-sinapoyl)glucoside	187220	203630	175420	9	9	9	9	9	9	9	9	9	--	--	--	--	--	--	--	--	--	--	--	--	--	--	--	--
meta_1248	Syringetin-3-O-rutinoside-7-O-glucoside	137470	121300	129980	95202	136490	111280	9	9	9	9	9	9	--	--	--	--	--	--	--	--	--	--	--	--	--	--	--	--
meta_1249	Natsudaidain-3-O-(5'-glucosyl-3-hydroxy-3-methylglutarate)glucoside	120480	77939	123910	66477	58286	48006	9	9	9	9	9	9	--	--	--	--	--	--	--	--	--	--	--	--	--	--	--	--
meta_1250	Apigenin-7-O-rutinoside-4'-O-Sophoroside	62093	70338	83555	93346	100880	101620	9	9	9	9	9	9	--	--	--	--	--	--	--	--	--	--	--	--	--	--	--	--
meta_1251	Chrysoeriol-5,7-di-O-rutinoside	263970	319120	313010	326010	268150	336620	9	9	9	9	9	9	--	--	--	--	--	--	--	--	--	--	--	--	--	--	--	--
meta_1252	Quercetin-3-O-(2'''-p-coumaroyl)sophoroside-7-O-glucoside	167530	163680	163120	92574	109820	109050	9	9	9	9	9	9	--	--	--	--	--	--	--	--	--	--	--	--	--	--	--	--
meta_1253	3-O-Rhamnosyl(1鈫?)glucosyl-2尾,3尾,6伪-trihydroxy-23-oxoolean-12-en-28-oic acid-28-O-glucosyl ester	9	9	9	9	9	9	18822	14756	10110	10857	10057	9909	--	--	--	--	--	--	--	--	--	--	--	--	--	--	--	--
LD: leaf with HLB disease
LN: normal leaf tissue
RD: root with HLB disease
RN: normal root tissue
