# Supplementary material for: Metabolomic Analysis Revealed Distinct Physiological Responses of Leaves and Roots to Huanglongbing in a Citrus Rootstock
Source: Int J Mol Sci. 2022 Aug 17;23(16):9242. doi: 10.3390/ijms23169242 (PMC9409271; doi:10.3390/ijms23169242)
Supplement: Supplementary file 1 [file ijms-23-09242-s001.zip › Supplementary Table S3.xlsx]

## Sheet: Supplementary Table S3
ID	name	KEGG_annotation	KEGG_pathway_annotation	LM_ID	NAME	SYSTEMATIC_NAME	SYNONYMS	CATEGORY(lipidmaps)	MAIN_CLASS(lipidmaps)	SUB_CLASS(lipidmaps)	HMDB_ID	kingdom(HMDB)	super_class(HMDB)	HMDB_taxonomy	sub_class(HMDB)	pubchem_compound_id(HMDB)	cas_registry_number(HMDB)
meta_2	Pyruvic acid	C00022	Thiamine metabolism(ko00730);;Nicotinate and nicotinamide metabolism(ko00760);;Dioxin degradation(ko00621);;Glycolysis / Gluconeogenesis(ko00010);;Biosynthesis of phenylpropanoids(ko01061);;Biosynthesis of alkaloids derived from terpenoid and polyketide(ko01066);;Tyrosine metabolism(ko00350);;Biosynthesis of alkaloids derived from ornithine, lysine and nicotinic acid(ko01064);;Pantothenate and Co…	LMFA01060077	Pyruvic acid	2-oxo-propinoic acid	alpha-keto propionic acid	Fatty Acyls [FA]	Fatty Acids and Conjugates [FA01]	Oxo fatty acids [FA0106]	HMDB0000243	Organic compounds	Organic acids and derivatives	Keto acids and derivatives	Alpha-keto acids and derivatives	1060	127-17-3
meta_6	4-Pentenoic acid	--	--	LMFA01030007	Allyl acetic acid	4-pentenoic acid	C5:1n-1	Fatty Acyls [FA]	Fatty Acids and Conjugates [FA01]	Unsaturated fatty acids [FA0103]	HMDB0031602	Organic compounds	Lipids and lipid-like molecules	Fatty Acyls	Fatty acids and conjugates	61138	591-80-0
meta_17	Malonic acid	C00383	Pyrimidine metabolism(ko00240);;Metabolic pathways(ko01100);;beta-Alanine metabolism(ko00410);;Fatty acid metabolism(ko01212);;Fatty acid biosynthesis(ko00061)	LMFA01170041	Malonic acid	Propanedioic acid	-	Fatty Acyls [FA]	Fatty Acids and Conjugates [FA01]	Dicarboxylic acids [FA0117]	HMDB0000691	Organic compounds	Organic acids and derivatives	Carboxylic acids and derivatives	Dicarboxylic acids and derivatives	867	141-82-2
meta_31	Methylmalonic acid	C02170	Valine, leucine and isoleucine degradation(ko00280);;Propanoate metabolism(ko00640);;Metabolic pathways(ko01100);;Pyrimidine metabolism(ko00240)	LMFA01170118	Methylmalonic acid	2-methyl-propanedioic acid	-	Fatty Acyls [FA]	Fatty Acids and Conjugates [FA01]	Dicarboxylic acids [FA0117]	HMDB0000202	Organic compounds	Organic acids and derivatives	Carboxylic acids and derivatives	Dicarboxylic acids and derivatives	487	516-05-2
meta_32	succinic acid	C00042	Butanoate metabolism(ko00650);;Sulfur metabolism(ko00920);;Alanine, aspartate and glutamate metabolism(ko00250);;cAMP signaling pathway(ko04024);;Two-component system(ko02020);;Nicotinate and nicotinamide metabolism(ko00760);;Biosynthesis of alkaloids derived from ornithine, lysine and nicotinic acid(ko01064);;Biosynthesis of alkaloids derived from terpenoid and polyketide(ko01066);;Tyrosine meta…	LMFA01170043	Succinic acid	Butanedioic acid	Amber acid; Dihydrofumaric acid; Wormwood acid	Fatty Acyls [FA]	Fatty Acids and Conjugates [FA01]	Dicarboxylic acids [FA0117]	--	--	--	--	--	--	--
meta_33	Hydroxyisovaleric acid	--	--	--	--	--	--	--	--	--	HMDB0000754	Organic compounds	Lipids and lipid-like molecules	Fatty Acyls	Fatty acids and conjugates	69362	625-08-1
meta_55	Methylenesuccinic acid	C00490	C5-Branched dibasic acid metabolism(ko00660);;Metabolic pathways(ko01100)	LMFA01170063	Itaconic acid	2-methylenebutanedioic acid	2-methylidenebutanedioic acid;2-methylenesuccinic acid; 2-propene-1,2-dicarboxylic acid; Methylenesuccinic acid; propylenedicarboxylic acid	Fatty Acyls [FA]	Fatty Acids and Conjugates [FA01]	Dicarboxylic acids [FA0117]	HMDB0002092	Organic compounds	Lipids and lipid-like molecules	Fatty Acyls	Fatty acids and conjugates	811	97-65-4
meta_67	6-Aminocaproic acid	C02378	Microbial metabolism in diverse environments(ko01120);;Caprolactam degradation(ko00930);;Metabolic pathways(ko01100)	--	--	--	--	--	--	--	HMDB0001901	Organic compounds	Lipids and lipid-like molecules	Fatty Acyls	Fatty acids and conjugates	564	60-32-2
meta_68	Monomethyl succinate	--	--	--	--	--	--	--	--	--	HMDB0061879	Organic compounds	Lipids and lipid-like molecules	Fatty Acyls	Fatty acid esters	77487	_
meta_69	2-Methylsuccinic acid	--	--	--	--	--	--	--	--	--	HMDB0001844	Organic compounds	Lipids and lipid-like molecules	Fatty Acyls	Fatty acids and conjugates	6950476	2174-58-5
meta_70	Glutaric acid	C00489	Lysine degradation(ko00310);;Fatty acid degradation(ko00071);;Microbial metabolism in diverse environments(ko01120);;Metabolic pathways(ko01100)	--	--	--	--	--	--	--	--	--	--	--	--	--	--
meta_73	2-Hydroxyisocaproic acid	--	--	--	--	--	--	--	--	--	HMDB0000665	Organic compounds	Lipids and lipid-like molecules	Fatty Acyls	Fatty acids and conjugates	92779	498-36-2
meta_104	Muconic acid	C02480	Metabolic pathways(ko01100);;Benzoate degradation(ko00362);;Microbial metabolism in diverse environments(ko01120);;Degradation of aromatic compounds(ko01220)	--	--	--	--	--	--	--	HMDB0006331	Organic compounds	Lipids and lipid-like molecules	Fatty Acyls	Fatty acids and conjugates	5280518	1119-72-8
meta_110	Octanoic acid	C06423	Fatty acid biosynthesis(ko00061);;Biosynthesis of alkaloids derived from terpenoid and polyketide(ko01066);;Biosynthesis of plant secondary metabolites(ko01060);;Metabolic pathways(ko01100);;Lipoic acid metabolism(ko00785)	LMFA01010008	Caprylic acid	octanoic acid	Octylic acid; C8:0	Fatty Acyls [FA]	Fatty Acids and Conjugates [FA01]	Straight chain fatty acids [FA0101]	HMDB0000482	Organic compounds	Lipids and lipid-like molecules	Fatty Acyls	Fatty acids and conjugates	379	124-07-2
meta_117	Adipic Acid	C06104	Caprolactam degradation(ko00930);;Microbial metabolism in diverse environments(ko01120);;Degradation of aromatic compounds(ko01220);;Metabolic pathways(ko01100)	LMFA01170048	Adipic acid	Hexanedioic acid	-	Fatty Acyls [FA]	Fatty Acids and Conjugates [FA01]	Dicarboxylic acids [FA0117]	--	--	--	--	--	--	--
meta_124	2-Hydroxyglutaric Acid	C02630	Metabolic pathways(ko01100);;C5-Branched dibasic acid metabolism(ko00660);;Butanoate metabolism(ko00650)	LMFA01050483	2-hydroxyglutaric acid	2-oxidanylpentanedioic acid	2-hydroxyglutaric acid	Fatty Acyls [FA]	Fatty Acids and Conjugates [FA01]	Hydroxy fatty acids [FA0105]	HMDB0059655	Organic compounds	Organic acids and derivatives	Hydroxy acids and derivatives	Short-chain hydroxy acids and derivatives	43	2889-31-8
meta_157	Pimelic acid	C02656	Metabolic pathways(ko01100);;Biotin metabolism(ko00780)	LMFA01170051	Pimelic acid	Heptanedioic acid	-	Fatty Acyls [FA]	Fatty Acids and Conjugates [FA01]	Dicarboxylic acids [FA0117]	--	--	--	--	--	--	--
meta_214	2-Isopropylmalic Acid	C02504	Pyruvate metabolism(ko00620);;Metabolic pathways(ko01100);;Valine, leucine and isoleucine biosynthesis(ko00290);;Biosynthesis of amino acids(ko01230);;Biosynthesis of secondary metabolites(ko01110);;2-Oxocarboxylic acid metabolism(ko01210)	--	--	--	--	--	--	--	HMDB0000402	Organic compounds	Lipids and lipid-like molecules	Fatty Acyls	Fatty acids and conjugates	5280523	49601-06-1
meta_252	Undecylic Acid	--	--	LMFA01010011	Undecylic acid	undecanoic acid	Hendecanoic acid; C11:0	Fatty Acyls [FA]	Fatty Acids and Conjugates [FA01]	Straight chain fatty acids [FA0101]	HMDB0000947	Organic compounds	Lipids and lipid-like molecules	Fatty Acyls	Fatty acids and conjugates	8180	112-37-8
meta_256	Azelaic acid	--	--	LMFA01170054	Azelaic acid	Nonanedioic acid	-	Fatty Acyls [FA]	Fatty Acids and Conjugates [FA01]	Dicarboxylic acids [FA0117]	--	--	--	--	--	--	--
meta_319	Tridecanoic Acid	--	--	LMFA01010013	Tridecylic acid	tridecanoic acid	C13:0	Fatty Acyls [FA]	Fatty Acids and Conjugates [FA01]	Straight chain fatty acids [FA0101]	--	--	--	--	--	--	--
meta_325	Undecanedioic acid	--	--	LMFA01170007	Undecanedioic acid	Undecanedioic acid	Undecandioic acid; 1,11-Undecanedioic acid	Fatty Acyls [FA]	Fatty Acids and Conjugates [FA01]	Dicarboxylic acids [FA0117]	--	--	--	--	--	--	--
meta_354	2-Dodecenedioic acid	C16308	Biosynthesis of secondary metabolites(ko01110);;alpha-Linolenic acid metabolism(ko00592)	--	--	--	--	--	--	--	HMDB0000933	Organic compounds	Lipids and lipid-like molecules	Fatty Acyls	Fatty acids and conjugates	5283028	6402-36-4
meta_355	Myristic Acid	C06424	Metabolic pathways(ko01100);;Fatty acid biosynthesis(ko00061)	LMFA01010014	Myristic acid	tetradecanoic acid	C14:0	Fatty Acyls [FA]	Fatty Acids and Conjugates [FA01]	Straight chain fatty acids [FA0101]	--	--	--	--	--	--	--
meta_374	Palmitaldehyde	C00517	Fatty acid degradation(ko00071)	LMFA06000088	Palmitaldehyde	hexadecanal	Palmitic aldehyde	Fatty Acyls [FA]	Fatty aldehydes [FA06]	-	--	--	--	--	--	--	--
meta_383	Tridecanedioic acid	--	--	LMFA01170014	Brassylic acid	Tridecanedioic acid	-	Fatty Acyls [FA]	Fatty Acids and Conjugates [FA01]	Dicarboxylic acids [FA0117]	HMDB0002327	Organic compounds	Lipids and lipid-like molecules	Fatty Acyls	Fatty acids and conjugates	10458	505-52-2
meta_401	Palmitoleic Acid	C08362	Fatty acid biosynthesis(ko00061)	LMFA01030056	cis-9-palmitoleic acid	9Z-hexadecenoic acid	cis-9-hexadecenoic acid; 9Z-palmitoleic acid; C16:1n-7; Physetoleic acid; Zoomaric acid; Palmitoleic acid; cis-Palmitoleic acid; Oleopalmitic acid; Zoomeric acid	Fatty Acyls [FA]	Fatty Acids and Conjugates [FA01]	Unsaturated fatty acids [FA0103]	HMDB0012328	Organic compounds	Lipids and lipid-like molecules	Fatty Acyls	Fatty acids and conjugates	5282745	10030-73-6
meta_405	Palmitic acid	C00249	Metabolic pathways(ko01100);;Biosynthesis of plant secondary metabolites(ko01060);;Fatty acid degradation(ko00071);;Fatty acid biosynthesis(ko00061);;Fatty acid metabolism(ko01212);;Biosynthesis of unsaturated fatty acids(ko01040);;Fatty acid elongation(ko00062);;Cutin, suberine and wax biosynthesis(ko00073)	LMFA01010001	Palmitic acid	hexadecanoic acid	Cetylic acid; Palmitate; n-Hexadecanoic acid; C16:0; Aethalic acid	Fatty Acyls [FA]	Fatty Acids and Conjugates [FA01]	Straight chain fatty acids [FA0101]	--	--	--	--	--	--	--
meta_407	Tetradecanedioic acid	--	--	LMFA01170018	Tetradecanedioic acid	Tetradecanedioic acid	-	Fatty Acyls [FA]	Fatty Acids and Conjugates [FA01]	Dicarboxylic acids [FA0117]	--	--	--	--	--	--	--
meta_445	Methyl palmitate	--	--	--	--	--	--	--	--	--	HMDB0061859	Organic compounds	Lipids and lipid-like molecules	Fatty Acyls	Fatty acid esters	8181	112-39-0
meta_452	2-Hydroxyhexadecanoic acid	--	--	--	--	--	--	--	--	--	HMDB0031057	Organic compounds	Lipids and lipid-like molecules	Fatty Acyls	Fatty acids and conjugates	12575964	16452-52-1
meta_461	Octadeca-11E,13E,15Z-trienoic acid	--	--	LMFA01030777	octadeca-11E,13E,15Z-trienoic acid	11E,13E,15Z-octadecatrienoic acid	C18:3n-3,5,7	Fatty Acyls [FA]	Fatty Acids and Conjugates [FA01]	Unsaturated fatty acids [FA0103]	--	--	--	--	--	--	--
meta_462	Crepenynic acid	C07289	Biosynthesis of plant secondary metabolites(ko01060);;Linoleic acid metabolism(ko00591)	LMFA01030742	Crepenynic acid	9Z-Octadecen-12-ynoic acid	Crepeninic acid	Fatty Acyls [FA]	Fatty Acids and Conjugates [FA01]	Unsaturated fatty acids [FA0103]	--	--	--	--	--	--	--
meta_468	Linoleic acid	C01595	Linoleic acid metabolism(ko00591);;Metabolic pathways(ko01100);;Biosynthesis of plant secondary metabolites(ko01060);;Biosynthesis of unsaturated fatty acids(ko01040)	LMFA01030120	Linoleic acid	9Z,12Z-octadecadienoic acid	cis-9, cis-12-octadecadienoic acid; cis,cis-Linoleic acid; cis,cis-9,12-octadecadienoic acid; Linoleate; 9Z,12Z-Linoleic acid; Telfairic acid; C18:2n-6,9; Linolic acid; Leinolic acid	Fatty Acyls [FA]	Fatty Acids and Conjugates [FA01]	Unsaturated fatty acids [FA0103]	HMDB0006270	Organic compounds	Lipids and lipid-like molecules	Fatty Acyls	Lineolic acids and derivatives	5282457	506-21-8
meta_484	Stearic Acid	C01530	Biosynthesis of plant secondary metabolites(ko01060);;Biosynthesis of unsaturated fatty acids(ko01040);;Fatty acid biosynthesis(ko00061);;Phototransduction - fly(ko04745)	LMFA01010018	Stearic acid	octadecanoic acid	Cetylacetic acid; Stearate; n-Octadecanoic acid; Octadecanoate; C18:0; Lactaric acid; Talgic acid; Bassinic acid; Stearophanic acid	Fatty Acyls [FA]	Fatty Acids and Conjugates [FA01]	Straight chain fatty acids [FA0101]	--	--	--	--	--	--	--
meta_497	Hexadecanedioic acid	C19615	Metabolic pathways(ko01100);;Cutin, suberine and wax biosynthesis(ko00073)	LMFA01170022	Thapsic acid	Hexadecanedioic acid	Thaspic acid	Fatty Acyls [FA]	Fatty Acids and Conjugates [FA01]	Dicarboxylic acids [FA0117]	HMDB0000712	Organic compounds	Lipids and lipid-like molecules	Fatty Acyls	Fatty acid esters	566787	42150-38-9
meta_520	12,13-Epoxy-9-Octadecenoic Acid	C14826	Metabolic pathways(ko01100);;Linoleic acid metabolism(ko00591)	LMFA02000276	12,13-EpOME(9)	12,13-epoxy-9-octadecenoic acid	-	Fatty Acyls [FA]	Octadecanoids [FA02]	Other Octadecanoids [FA0200]	HMDB0004702	Organic compounds	Lipids and lipid-like molecules	Fatty Acyls	Fatty acids and conjugates	5356421	_
meta_530	Ricinoleic acid	--	--	LMFA02000184	Ricinoleic acid	12R-hydroxy-9Z-octadecenoic acid	9-Octadecenoic acid, 12-hydroxy-, [R-(Z)]-; Ricinoleic acid; 12-D-Hydroxy-9-cis-octadecenoic acid; 12-Hydroxy-cis-9-octadecenoic acid; 12-Hydroxyoctadeca-9-enoic acid; Nouracid CS 80; Ricinic acid; Ricinolic acid	Fatty Acyls [FA]	Octadecanoids [FA02]	Other Octadecanoids [FA0200]	HMDB0034297	Organic compounds	Lipids and lipid-like molecules	Fatty Acyls	Fatty acids and conjugates	5282942	141-22-0
meta_549	12-HYDROXYOCTADECANOIC ACID	--	--	--	--	--	--	--	--	--	HMDB0061706	Organic compounds	Lipids and lipid-like molecules	Fatty Acyls	Fatty acids and conjugates	7789	106-14-9
meta_564	Arachidonic Acid	C00219	GnRH signaling pathway(ko04912);;Amoebiasis(ko05146);;Biosynthesis of unsaturated fatty acids(ko01040);;Overview of biosynthetic pathways(ko01010);;Leishmaniasis(ko05140);;Ovarian steroidogenesis(ko04913);;Fc gamma R-mediated phagocytosis(ko04666);;Fc epsilon RI signaling pathway(ko04664);;Eicosanoids(ko07034);;Vascular smooth muscle contraction(ko04270);;Necroptosis(ko04217);;Phototransduction -…	LMFA01030001	Arachidonic acid	5Z,8Z,11Z,14Z-eicosatetraenoic acid	5Z,8Z,11Z,14Z-icosatetraenoic acid; AA; Arachidonate; cis-5,8,11,14-Eicosatetraenoic acid; (all-Z)-5,8,11,14-Eicosatetraenoic acid; all-cis-5,8,11,14-Eicosatetraenoic acid	Fatty Acyls [FA]	Fatty Acids and Conjugates [FA01]	Unsaturated fatty acids [FA0103]	--	--	--	--	--	--	--
meta_566	Eicosadienoic acid	C16525	Biosynthesis of unsaturated fatty acids(ko01040)	--	--	--	--	--	--	--	HMDB0005060	Organic compounds	Lipids and lipid-like molecules	Fatty Acyls	Fatty acids and conjugates	6439848	5598-38-9
meta_643	9,10,13-Trihydroxy-11-Octadecenoic Acid	C14835	Linoleic acid metabolism(ko00591)	LMFA02000168	9,10,13-TriHOME(11)	9,10,13-trihydroxy-11-octadecenoic acid	-	Fatty Acyls [FA]	Octadecanoids [FA02]	Other Octadecanoids [FA0200]	HMDB0004710	Organic compounds	Lipids and lipid-like molecules	Fatty Acyls	Fatty acids and conjugates	14968868	29907-57-1
