# Supplementary material for: Metabolomic Analysis Revealed Distinct Physiological Responses of Leaves and Roots to Huanglongbing in a Citrus Rootstock
Source: Int J Mol Sci. 2022 Aug 17;23(16):9242. doi: 10.3390/ijms23169242 (PMC9409271; doi:10.3390/ijms23169242)
Supplement: Supplementary file 1 [file ijms-23-09242-s001.zip › Supplementary Table S4.xlsx]

## Sheet: Supplementary Table S4
Supplementary Table S4 primers used in this study
primer name	Primer sequence（5’-3’）	note
HLBas-R	GGTTGCCCCCATTGTCCAATATTC	for reference plasmid construction
HLBas-F	AGGCCTAACACATGCAAGTCG
qHLBas	TCGAGCGCGTATGCAATACG	for RT-qPCR assay
qHLBr	GCGTTATCCCGTAGAAAAAGGTAG
